# Supplementary material for: Extracting proteins involved in disease progression using temporally connected networks
Source: BMC Syst Biol. 2018 Jul 25;12:78. doi: 10.1186/s12918-018-0600-z (PMC6060549; doi:10.1186/s12918-018-0600-z)
Supplement: Supplementary file 1 — Text S1. Mathematical representation of traversing a directed network. Validation of ranked lists from other temporal datasets. (ZIP 302 kb) [file 12918_2018_600_MOESM1_ESM.zip]

Archive with 2 entries (2 files):
- TextS1_Supporting information.docx
- Figure S1.pdf
