# Supplementary material for: Extracting proteins involved in disease progression using temporally connected networks
Source: BMC Syst Biol. 2018 Jul 25;12:78. doi: 10.1186/s12918-018-0600-z (PMC6060549; doi:10.1186/s12918-018-0600-z)
Supplement: Supplementary file 4 — Ranking of proteins using algorithm made in the paper and collective influence algorithm and results from controllability algorithm. (XLSX 140 kb) [file 12918_2018_600_MOESM4_ESM.xlsx]

## Sheet: Sheet1
Ranking from algorithm made in the paper (liver)	Total degree (in+out)
'Cyp2c38'	14
'Gngt1'	123
'Cyp4a12a'	20
'Tbl1xr1'	15
'Cyp3a44'	70
'Il6'	68
'Ltf'	13
'Olfr507'	6
'Cyp7a1'	37
'Cd40'	4
'Cdkn1a'	55
Bdkrb2'	61
'Actn2'	33
'Hps3'	7
'Scd1'	19
'Egr1'	14
'Mt2'	22
'Acaca'	7
'Fos'	48
'Cd4'	76
'Socs1'	4
'Camk2a'	11
'Spag5'	48
'Akr1b7'	11
'Myh2'	12
'Lepr'	16
'Adcy1'	45
'Cyp2a4'	23
'Cyp2b9'	46
'Cyp2c55'	60
'H2-DMb1'	3
'Drd3'	9
'Cyp4a14'	29
'Myo5a'	10
'Mgst2'	31
'Edn1'	27
'Fn1'	74
'Chek1'	18
'Mmp13'	19
'Fmo3'	10
'Polr3k'	6
'Col15a1'	11
'Olfr1465'	7
'Slc2a4'	10
'H2-Aa'	12
'G6pc'	9
'Cxcl1'	43
'Ccl2'	33
'Polr2k'	18
'Ghrl'	40
'Adipoq'	20
'Fasn'	18
'Atf3'	8
'Fst'	10
'Gpr65'	15
'Cyp2b13'	16
'Pik3r1'	51
'Upp2'	6
'Igf2'	16
'Ptger4'	9
'Twistnb'	2
'Cdc20'	39
'Gsk3b'	43
'Akr1c18'	11
'Pygm'	9
'Hsd3b5'	15
'Pdcd11'	3
'Nppa'	22
'Pde6h'	17
'Rpl10a'	13
'Nipal1'	3
'Egfr'	66
'Flt4'	12
'Elovl6'	4
'Sult1e1'	10
'Stat1'	62
'Igf1'	91
'Gnal'	99
'Smpd2'	7
'Npy'	20
'Ucp1'	5
'Ctsg'	17
'Saa3'	3
'Cxcl12'	18
'Myod1'	5
'Nfe2'	2
'Sirt1'	8
'Cldn1'	9
'Cyp26b1'	15
'Cps1'	12
'Wee1'	2
'Junb'	9
'Acta1'	11
'Adra2a'	54
'Dera'	8
'Cx3cr1'	13
'Rad51'	18
'Cftr'	12
'Bdnf'	15
'Ctnnd1'	13
'Bhlhe41'	2
'Cela3b'	10
'Jun'	53
'Aoc3'	1
'Ccr7'	22
'Atp2a1'	13
'Mmp9'	15
'Pnpla3'	14
'Gast'	31
'Lipg'	14
'Rgs4'	44
'Lyve1'	4
'Defb3'	15
'Cd3g'	3
'Fga'	19
'Arhgap15'	3
'Ccl28'	2
'Grin2b'	18
'Krt13'	5
'Nfyc'	8
'Cnih2'	15
'Eif2s1'	8
'Cenpi'	30
'Kng1'	78
'Myl1'	19
'Pdyn'	15
'Pip5k1b'	17
'Ccnh'	7
'Npas2'	5
'Tjp3'	5
'Klk1b3'	8
'Klk1b4'	8
'Olfr1153'	24
'2210010C04Rik'	5
'Apobec2'	2
'Chrm4'	13
'Myoz1'	7
'Reg1'	4
'Thrsp'	1
'Gnai1'	22
'Cyp21a1'	6
'Adora2b'	8
'Akr1d1'	17
'Crp'	8
'Glp1r'	12
'Inhbe'	5
'Gnat1'	6
'Cyp3a16'	36
'Cyp4a10'	33
'Igfbp1'	8
'Cml5'	1
'Cyp4a12b'	15
'Mtnr1a'	21
'Olfr24'	22
'Crk'	20
'Gsta2'	18
'Rrm2'	22
'Kcna5'	20
'B3gnt4'	9
'Cd34'	5
'Nanog'	13
'Olfr3'	14
'Aldh2'	23
'Myh1'	20
'Myh4'	7
'Acnat2'	1
'Ppp3r1'	13
'Dbp'	5
'Cyp3a11'	22
'Cyp3a13'	20
'Camk2b'	9
'Eef1e1'	4
'Fut4'	6
'Nts'	44
'Olfr599'	5
'Nfkbiz'	3
'H2-Q1'	11
'Rac2'	63
'Cyp1a2'	26
'Hamp'	6
'Nrp1'	25
'Cyp2c39'	12
'Cd8a'	3
'Cxcl13'	6
'Acacb'	6
'Med12'	2
'Cyp51'	4
'Actn3'	17
'Cspg4'	10
'Cspg5'	11
'Gpr17'	34
'Pvalb'	7
'Tubb1'	4
'Vbp1'	4
'Olfr918'	2
'Ccl7'	22
'Col17a1'	9
'B2m'	6
'Dmrt2'	2
'Elovl3'	1
'Gstm4'	1
'H2-Eb2'	15
'Hbb-y'	1
'Icam1'	9
'Muc1'	5
'Olfr1451'	1
'Olfr1495'	1
'Pax3'	2
'Ppap2c'	18
'Tfrc'	7
'Cyp4a31'	4
'Pklr'	10
'Pou2af1'	4
'Tacr1'	14
'Defb15'	13
'Spo11'	5
'Calml3'	9
'Gnrh1'	23
'Hmgcr'	4
'Mapk11'	26
'Ptgs2'	49
'Defb8'	10
'Gata6'	13
'Pik3r3'	64
'Ugt1a1'	25
'Pi4k2b'	12
'9530003J23Rik'	10
'Ereg'	11
'Fosl2'	5
'Olfr791'	9
'Svs1'	3
'Runx2'	21
'Entpd3'	23
'Drd2'	49
'Csf1r'	8
'Nog'	10
'Bcan'	16
'Cda'	4
'F2r'	23
'Gzmb'	4
'Cxcr5'	27
'Olfr1225'	11
'Bub1'	50
'Acpp'	2
'Apcs'	5
'Col23a1'	3
'Col8a1'	3
'Cyp2c37'	12
'Cyp2c54'	12
'Enpp3'	9
'Fgf21'	4
'Gzma'	2
'Grin2d'	8
'Alox12'	3
'Areg'	6
'Cbl'	24
'Ch25h'	1
'Cyp19a1'	2
'Cyr61'	2
'Ets2'	3
'Gadd45a'	2
'H2-M10.5'	3
'Hbegf'	16
'Klf6'	4
'Klk1b9'	2
'Mmp8'	6
'Olfr1156'	2
'Olfr1157'	2
'Olfr63'	5
'Plaur'	5
'Plk3'	1
'Slpi'	3
'Sox9'	7
'Thbs1'	7
'Zfp36'	6
'B4galt2'	5
'Ryr2'	13
'9130409I23Rik'	7
'Adam12'	1
'Avpr1a'	1
'Braf'	4
'Ccl5'	10
'Col25a1'	2
'Cxcl10'	8
'Fpr1'	2
'Gpx6'	4
'Hcrtr2'	1
'Nr0b2'	2
'Nt5c1b'	4
'Ntrk1'	7
'Olfr1065'	1
'Olfr1238'	1
'Olfr310'	1
'Tymp'	2
'Zp3'	1
'Cttn'	7
'Ncoa2'	15
'Pla2g3'	14
'Best2'	5
'Plk1'	62
'Hand2'	3
'Cdh1'	27
'Cdt1'	4
'Erbb3'	20
'Lct'	3
'Cxcl15'	11
'Rtp1'	4
'Wnt1'	7
'Ddx58'	9
'H2-K1'	5
'Lipc'	2
'Mars'	3
'Kcna2'	16
'Eif2s3y'	8
'Ntsr1'	25
'Olfr641'	46
'Olfr76'	46
'Itih1'	9
'Rock1'	18
'C3'	42
'Sell'	14
'Ar'	67
'Nat3'	3
'Aplnr'	4
'Opn4'	6
'Calm4'	10
'Omp'	6
'Tg'	47
'Chga'	7
'Dntt'	11
'Mecp2'	10
'Gabbr2'	6
'Gria3'	6
'Rhof'	17
'Fgf15'	2
'Acot3'	2
'Fdps'	2
'Itgae'	3
'Kif4'	16
'Taf9'	15
'Tef'	2
'Adcy8'	18
'Gpc5'	6
'Cep55'	26
'Apitd1'	9
'Dst'	4
'Ccl26'	7
'Hsd3b2'	4
'Krt84'	3
'Olfr1240'	4
'Olfr1509'	4
'Olfr167'	4
'Olfr429'	4
'Pik3c2b'	6
'Gnao1'	19
'Cyp27a1'	3
'Igfbp5'	9
'Apc'	28
'Prkar2b'	15
'Socs3'	10
'Eif4g1'	18
'Hmgcs2'	4
'Oaz3'	13
'Sdc4'	7
'Tpx2'	47
'Depdc1b'	8
'Lat'	18
'Mcm10'	6
'Rhoq'	8
'Spn'	2
'Esco2'	20
'Glp2r'	6
'Ceacam1'	4
'Cldn4'	12
'Cyp17a1'	3
'Cyp2d22'	7
'Fzd4'	3
'Calb2'	4
'Chl1'	4
'Crh'	12
'Hpse'	5
'Snca'	8
'B3gat2'	9
'Eif3e'	11
'Sh3gl3'	9
'Adora1'	23
'Olfr677'	47
'Oprl1'	23
'Fpr-rs3'	17
'Gucy2f'	6
'Ltb4r2'	5
'Olfr1'	77
'Olfr1211'	8
'Olfr1221'	8
'Olfr1309'	8
'Olfr1443'	8
'Olfr1467'	8
'Olfr15'	11
'Olfr1500'	8
'Olfr181'	8
'Olfr218'	8
'Olfr298'	8
'Olfr319'	8
'Olfr350'	8
'Olfr381'	8
'Olfr410'	8
'Olfr460'	8
'Olfr517'	8
'Olfr788'	8
'Oprk1'	4
'Mbp'	6
'Stx1a'	24
'Ugt2b1'	10
'Dlg1'	9
'Il1b'	15
'Inpp5j'	4
'Srgap3'	9
'Cyp2j6'	5
'Ids'	4
'Nefh'	4
'Pla2g5'	11
'Rgs18'	28
'S100b'	4
'Sct'	7
'Tff2'	2
'Cyp1a1'	15
'Fgfr1'	25
'Cmpk2'	4
'Col4a2'	17
'Cpsf3'	11
'Gata2'	6
'Irf7'	7
'Mbtps1'	6
'Ndel1'	8
'Nedd4'	11
'Pparg'	12
'Prkcd'	11
'Rangap1'	21
'Rpa3'	9
'Smarca2'	5
'Tnp1'	3
'Acta2'	3
'Kntc1'	58
'Olfr1085'	45
'Olfr1101'	45
'Olfr1387'	45
'Tpo'	4
'Creb1'	26
'Gabra1'	7
'Ppp2r2b'	9
'Rtn1'	7
'Defb12'	5
'Defb37'	4
'Pnpla7'	7
'Uqcrb'	7
'Defb7'	5
'Hsd3b1'	7
'Arhgap20'	8
'Cacng3'	6
'Chrm1'	11
'Ffar1'	10
'Fgf20'	6
'Krt9'	3
'Ocrl'	11
'Olfr125'	4
'Rdh16'	4
'Sftpa1'	4
'Slc17a6'	2
'Slc32a1'	6
'Sst'	26
'Tcap'	5
'Ugt8a'	4
'Aars'	1
'Ahctf1'	1
'Angpt1'	1
'Apln'	5
'Asah2'	1
'Bcl6'	6
'Cldn5'	2
'Cyp2a5'	5
'Cyp2d10'	11
'Cyp4f18'	2
'Dlx6'	1
'Dusp1'	3
'Ell'	1
'Ephx1'	4
'Gadd45g'	1
'Gba'	1
'Glul'	1
'Gpc3'	2
'Gsta4'	4
'Htr2a'	4
'Itga1'	5
'Lcat'	1
'Map2k6'	1
'Meox2'	1
'Nt5e'	1
'Nucb2'	1
'Oprd1'	3
'Otc'	1
'Pdpk1'	3
'Per3'	1
'Pla2g2d'	4
'Plcb2'	20
'Plcd3'	2
'Prl4a1'	1
'Sacm1l'	1
'Serpinc1'	1
'Soat2'	2
'Sqle'	1
'Tacr3'	4
'Tnfsf4'	2
'Chst2'	3
'Csrp3'	7
'Cyp2j5'	14
'Dync1h1'	6
'Fut8'	3
'Gja1'	16
'Hkdc1'	6
'Irf6'	6
'Thpo'	3
'Kndc1'	5
'Lin9'	6
'Pcsk5'	5
'Afap1'	3
'Aldh1a7'	8
'C330027C09Rik'	16
'Cdh8'	3
'Cux2'	2
'Dgkg'	12
'Frzb'	3
'Gabbr1'	3
'Hrh3'	13
'Kcnq3'	12
'Kif20b'	8
'Ltb4r1'	21
'Mthfd2'	7
'Myh7'	5
'Myom2'	2
'Pawr'	3
'Pgam2'	15
'Phgdh'	4
'Plg'	26
'Psat1'	4
'Scn4b'	4
'Cacng4'	3
'Cyp26a1'	3
'F2rl2'	12
'F2rl3'	12
'Galr2'	1
'Ghrh'	1
'Ghrhr'	1
'Gipr'	1
'Gnb3'	2
'Gng8'	2
'Gpr4'	2
'Gucy1b2'	1
'Hcrt'	16
'Htr2b'	2
'Krt10'	1
'Krt71'	1
'Myl3'	1
'Npsr1'	12
'Olfr1140'	1
'Olfr1356'	1
'Olfr1388'	1
'Olfr1404'	1
'Olfr1428'	1
'Olfr1442'	1
'Olfr1444'	1
'Olfr307'	1
'Olfr353'	1
'Olfr354'	1
'Olfr362'	1
'Olfr447'	1
'Olfr506'	1
'Olfr558'	1
'Olfr577'	1
'Olfr648'	1
'Olfr690'	3
'Olfr697'	1
'Olfr716'	1
'Olfr74'	5
'Olfr845'	1
'Olfr95'	2
'Olfr982'	1
'Pnlip'	7
'Prok2'	2
'Pth2r'	1
'Rho'	32
'Rxfp1'	1
'Sln'	1
'Tiam2'	3
'Vps18'	1
'Lamc2'	19
'Cdk5r1'	9
'Dlx1'	5
'Hfe2'	4
'Id2'	6
'Shank1'	2
'Slc7a5'	3
'Sox10'	4
'St3gal2'	4
'Acaa1b'	2
'Cd200r1'	2
'Cd38'	5
'Cd80'	5
'Chchd1'	4
'Ddb1'	8
'Eif2ak1'	2
'Fermt3'	2
'Fthl17'	4
'Gcn1l1'	2
'Gli2'	4
'Il17a'	2
'Il17ra'	2
'Ldb3'	4
'Lpl'	37
'Ncl'	6
'Nup188'	4
'Pex7'	3
'Plxna2'	7
'Prpf19'	11
'Ptpn1'	12
'Scgb1a1'	11
'Slc9a3r1'	6
'Tyrobp'	4
'2810007J24Rik'	3
'2810417H13Rik'	6
'4930444G20Rik'	4
'AF366264'	4
'Alox5'	6
'Arnt'	2
'Aurka'	52
'Aurkb'	24
'Axin2'	7
'Birc5'	63
'Bmp5'	1
'Bub1b'	36
'Casp14'	2
'Ccna2'	21
'Ccnb1'	22
'Ccnb2'	8
'Cd226'	2
'Cdca3'	8
'Cdca5'	18
'Cdh3'	2
'Cdkn3'	3
'Cenpe'	8
'Cenph'	12
'Cep72'	3
'Ckap2l'	7
'Col2a1'	8
'Cyp2c44'	5
'Dcp1a'	3
'Depdc1a'	4
'Dvl3'	6
'Ercc6'	16
'Ercc6l'	7
'Exoc1'	2
'Fanci'	1
'Ffar2'	13
'Fignl1'	8
'Gal'	28
'Gins2'	2
'Glyctk'	5
'Grin3b'	2
'Guca2a'	1
'Hcrtr1'	13
'Igj'	1
'Il12a'	5
'Il1r1'	3
'Il1r2'	3
'Il2'	8
'Irak3'	3
'Itgb2l'	24
'Itgb6'	6
'Kcnq4'	10
'Kdm5d'	1
'Kif22'	15
'Kif2c'	10
'Lat2'	1
'Melk'	8
'Ms4a3'	1
'Msh3'	3
'Myoz2'	5
'Ncapg'	9
'Ncapg2'	6
'Neil3'	3
'Nsdhl'	1
'Nuf2'	8
'Odf1'	1
'Olfr16'	5
'Olfr295'	3
'Olfr355'	3
'Olfr508'	3
'Olfr633'	3
'Olfr703'	3
'Olfr744'	3
'Olfr780'	3
'Olfr984'	3
'Pax5'	4
'Pbk'	10
'Pde11a'	1
'Pde6c'	1
'Pgk2'	2
'Ppard'	6
'Ppp3r2'	7
'Prc1'	8
'Prl7b1'	6
'Rad54b'	1
'Rnase1'	6
'S1pr4'	10
'Scn5a'	2
'Sdc2'	8
'Sdc3'	5
'Serpinb1a'	1
'Sgol1'	17
'Sgol2'	11
'Shcbp1'	11
'Siglec1'	1
'Sim2'	1
'Tbc1d1'	1
'Ube2c'	20
'Vcan'	4
'Xrn1'	5
'Zwilch'	13
'Ccnf'	13
'Defb34'	3
'Nnmt'	4
'Npr2'	16
'Adcyap1'	26
'Baiap2'	4
'Cox6a2'	7
'Efna2'	8
'Gad1'	17
'Hgf'	21
'Kcnd2'	10
'Ldhb'	5
'Mgat4b'	4
'Pak1'	10
'Sirpa'	5
'Slc3a1'	4
'Tdo2'	5
'Tnk2'	5
'Ace'	4
'Actl6b'	2
'Adamts4'	3
'Adcyap1r1'	6
'Adh7'	8
'Anapc2'	17
'Anln'	9
'Arhgef2'	3
'Bet1'	7
'Cckbr'	11
'Cdc7'	4
'Cdh4'	2
'Cdh5'	2
'Cfhr1'	2
'Chpt1'	15
'Cldn11'	5
'Cyp2j13'	5
'Ddx3y'	4
'Ddx60'	9
'Defb1'	19
'Fbxo2'	3
'Fgf23'	11
'Gng13'	9
'Gp1bb'	5
'Gsta1'	13
'Itih4'	3
'Kcnab3'	2
'Kcnc4'	3
'Kcnh3'	2
'Kcns3'	7
'Kif5c'	4
'Lypla1'	5
'Mthfd1'	6
'Nell1'	2
'Nrg1'	12
'Omd'	3
'Pip5k1c'	18
'Plxnb1'	5
'Pnoc'	7
'Pnpla5'	2
'Rxfp2'	5
'Slc5a5'	2
'Sult2b1'	3
'Thra'	8
'Tubg2'	10
'Uty'	2
'Zbp1'	6
'Acadm'	11
'Aldh8a1'	3
'Alpi'	4
'Apoa4'	6
'Bai3'	5
'Bst1'	4
'C8g'	4
'Ccr2'	26
'Cd48'	5
'Col18a1'	8
'Dazl'	2
'Dync2li1'	2
'Enah'	2
'Grb7'	5
'Hey2'	3
'Hspa2'	4
'Inha'	3
'Itgb1'	18
'Kcnj4'	3
'Lingo1'	2
'Ngfr'	15
'Nr5a2'	14
'Polr3b'	7
'Prkab2'	6
'Prom1'	3
'Ptpn6'	15
'Rapgef4'	6
'Smarcd3'	14
'Snx9'	2
'Tbr1'	3
'Trpc5'	4
'Wnt7b'	4
'Ywhag'	4
'Abcf1'	1
'Ablim1'	3
'Acbd7'	2
'Acsbg2'	3
'Actn4'	5
'Acyp2'	2
'Aifm1'	2
'Aldh1b1'	18
'Aldh4a1'	7
'Ano7'	1
'Ap2a1'	12
'Aqr'	1
'Arhgap1'	4
'Arhgef11'	19
'Atxn2'	1
'Aurkc'	2
'B3gnt3'	5
'B3gnt7'	3
'Bahcc1'	1
'Bmi1'	3
'Bmpr1a'	7
'Casc1'	4
'Cbx8'	4
'Ccnd2'	7
'Ccr1l1'	8
'Cd200r3'	1
'Cd247'	8
'Cd83'	3
'Cd8b1'	1
'Cela1'	1
'Cenpa'	12
'Cetn3'	1
'Clspn'	12
'Col16a1'	3
'Col27a1'	3
'Cpa2'	1
'Cryge'	1
'Csgalnact2'	2
'Cstf3'	10
'Cycs'	1
'Cyp2c66'	6
'Dag1'	2
'Dcaf5'	2
'Dctd'	2
'Defb10'	1
'Defb2'	4
'Defb9'	3
'Dhcr24'	2
'Dio2'	1
'Dlx5'	1
'Eef1b2'	3
'Eif1a'	1
'Eif2s2'	3
'Eif4e1b'	3
'Eif4e3'	1
'Eny2'	2
'Eprs'	4
'Etv6'	2
'Evpl'	2
'Fam13b'	1
'Fbxl5'	2
'Ffar3'	3
'Fgf6'	4
'Fgfr2'	10
'Fkbp3'	1
'Ftsj3'	2
'Fzd8'	1
'Gas6'	3
'Gemin4'	3
'Gfm1'	1
'Ggh'	4
'Gna12'	5
'Gnas'	18
'Gng11'	4
'Gpr132'	3
'Gprc5a'	1
'Grn'	2
'H6pd'	1
'Hils1'	1
'Hip1'	1
'Hmgb4'	1
'Hmgcll1'	1
'Hmox1'	5
'Hnf4a'	4
'Hnrnpa0'	10
'Htt'	3
'Ifit3'	2
'Ift172'	1
'Igfals'	4
'Il11'	3
'Il17c'	1
'Il22'	1
'Il2rb'	4
'Il6ra'	2
'Insig2'	2
'Ireb2'	2
'Itk'	8
'Jam2'	3
'Kcne3'	4
'Kcnh2'	1
'Kif3b'	1
'Lig4'	1
'Lrp1'	1
'Lum'	7
'Mapre1'	12
'Mapre3'	4
'Mc3r'	2
'Mmp10'	4
'Mpp7'	1
'Mrpl53'	1
'Msh4'	1
'Mthfd2l'	2
'Mtl5'	1
'Mtr'	7
'Mtrr'	2
'Mus81'	1
'Mylk3'	3
'Mypn'	1
'Nat1'	1
'Ncf1'	4
'Nck1'	11
'Ncor1'	8
'Ndfip1'	1
'Ndufb2'	6
'Ndufb6'	6
'Nfatc1'	10
'Nfib'	1
'Nfic'	2
'Nkx6-1'	3
'Nlrp3'	1
'Nlrx1'	1
'Nppb'	4
'Oasl1'	4
'Oasl2'	2
'Ofcc1'	1
'Olfr1020'	7
'Olfr1089'	7
'Olfr1093'	7
'Olfr1137'	7
'Olfr1189'	7
'Olfr1222'	7
'Olfr1226'	7
'Olfr1351'	7
'Olfr1357'	7
'Olfr145'	8
'Olfr195'	7
'Olfr373'	7
'Olfr484'	7
'Olfr522'	7
'Olfr836'	7
'Olfr995'	7
'P2ry2'	3
'P4ha3'	5
'Papss2'	3
'Parp14'	1
'Pax8'	1
'Pbsn'	1
'Pcsk6'	1
'Pde3a'	5
'Pde4d'	4
'Pdpn'	2
'Pdx1'	9
'Pex10'	1
'Pex13'	1
'Pla2g15'	1
'Pml'	5
'Pomc'	22
'Ppl'	2
'Preb'	3
'Prim1'	10
'Prl'	36
'Prl7a2'	3
'Prm1'	1
'Ptk2b'	7
'Ptrf'	2
'Pycr1'	2
'Pyy'	4
'Rap1a'	11
'Rapsn'	1
'Rarg'	2
'Rcc1'	1
'Reep2'	1
'Rhobtb1'	1
'Rpl7a'	2
'Rps3'	9
'Rrm2b'	3
'Rsad2'	1
'S100a10'	2
'Sae1'	2
'Sar1b'	1
'Sec31a'	2
'Sema6a'	1
'Serpinb1c'	1
'Serpinb3c'	1
'Sh3pxd2b'	1
'Sin3b'	6
'Slc35a2'	2
'Slc4a4'	1
'Smad7'	6
'Smarcd2'	1
'Smc2'	17
'Smurf1'	6
'Sox17'	3
'Spint4'	3
'Srebf1'	8
'Srebf2'	6
'Srp68'	2
'Srpr'	2
'Ssr4'	2
'Taf5l'	2
'Tap1'	12
'Timm8b'	4
'Tln1'	16
'Tnfrsf10b'	6
'Tnfsf10'	7
'Tnks1bp1'	1
'Tomt'	1
'Traf3'	4
'Trib3'	2
'Trpv6'	1
'Ttyh2'	1
'Ttyh3'	1
'Twist1'	2
'Ugcg'	2
'Usp2'	1
'Utrn'	2
'Vamp7'	6
'Wasf2'	1
'Zfpm1'	3
'3110035E14Rik'	2
'Acads'	4
'Acsm5'	2
'Acss1'	10
'Adam15'	2
'Amh'	4
'Amica1'	3
'Ank3'	4
'Ascl1'	3
'Atf6'	3
'Car9'	2
'Cav3'	6
'Cd27'	2
'Cd55'	2
'Clcf1'	2
'Csgalnact1'	3
'Cyp3a25'	5
'Ddx4'	2
'Dgki'	13
'Dhfr'	6
'Dmgdh'	2
'Dner'	4
'Dscam'	3
'Duox1'	3
'Dync1i1'	5
'Efnb3'	6
'Ehhadh'	9
'Elavl4'	2
'Epha7'	3
'Evl'	2
'Fcna'	2
'Fgf8'	12
'Fgf9'	7
'Fgr'	3
'Foxj1'	2
'Gfap'	10
'Gjb1'	2
'Gng3'	3
'Gpr182'	2
'Gucy1b3'	10
'Hal'	2
'Hey1'	2
'Hhex'	3
'Hoxb5'	2
'Hpd'	3
'Id4'	5
'Ifit1'	4
'Kcna1'	6
'Kif17'	4
'Kif5a'	4
'Klf5'	5
'Lifr'	4
'Lilrb4'	4
'Limk1'	5
'Lrat'	4
'Lyz2'	2
'Mapk8ip1'	3
'Mgat4c'	3
'Mmp7'	4
'Mttp'	2
'Muc5ac'	3
'Myh10'	6
'Neurod1'	3
'Nlgn1'	2
'Nos1'	8
'Nr2e1'	5
'Orm2'	2
'Oxct1'	3
'Pcsk1'	6
'Pdlim5'	2
'Pou4f2'	2
'Ptn'	2
'Rab8b'	2
'Rbl1'	5
'Reep1'	2
'Ret'	8
'Rfx3'	2
'Rock2'	9
'Rorc'	5
'Rxra'	24
'Scarb1'	4
'Sds'	3
'Sf3b4'	9
'Shc3'	3
'Snai2'	2
'Sox2'	3
'Srf'	10
'Stmn3'	2
'Synj1'	6
'Tgfb2'	7
'Timp2'	6
'Tmprss2'	2
'Tnfrsf1a'	6
'Txn1'	4
'Vdac1'	3
'Wif1'	5
'Zfpm2'	2
'1300017J02Rik'	3
'2410004P03Rik'	1
'A2m'	12
'Abcb4'	2
'Abcc8'	9
'Abcg5'	1
'Abcg8'	1
'Acadl'	4
'Acat2'	6
'Acat3'	1
'Acmsd'	1
'Acot12'	4
'Acsbg1'	6
'Acsl5'	6
'Adcy2'	28
'Adh4'	6
'Adh5'	6
'Adra2c'	3
'Adrb1'	5
'Agk'	3
'Agmat'	2
'Agpat4'	11
'Ahcy'	3
'Ak1'	6
'Ak5'	5
'Ak7'	5
'Akr1c14'	1
'Akr1c20'	1
'Akr1c21'	1
'Aldh1a2'	5
'Aldh1a3'	5
'Aldh3b2'	5
'Alk'	1
'Alox12b'	1
'Alox8'	1
'Amdhd1'	1
'Amph'	1
'Ang'	4
'Angptl3'	2
'Apbb1'	2
'Aplp1'	1
'Apom'	3
'Arap2'	6
'Arg1'	2
'Arg2'	1
'Arhgap22'	6
'Arhgap29'	6
'Arhgdig'	12
'Arhgef17'	2
'Arhgef4'	2
'Atl1'	1
'Atoh7'	1
'Atp2a2'	1
'Atp6v0e2'	2
'Atp6v1b2'	2
'Atp6v1c2'	2
'Atp6v1g2'	2
'B3galt2'	2
'B3gat1'	1
'B4galt4'	2
'BC005764'	2
'BC018242'	2
'Bche'	2
'Bcl11a'	1
'Bcl11b'	1
'Bhmt2'	4
'Birc3'	1
'Bmp10'	3
'Boc'	1
'Brip1'	1
'Brms1l'	1
'Btc'	2
'C8a'	1
'C8b'	1
'C9'	1
'Cab39l'	1
'Cacna2d1'	1
'Cacnb3'	1
'Cacnb4'	1
'Cadps'	2
'Calb1'	5
'Calca'	12
'Camkk1'	1
'Car2'	2
'Casp7'	2
'Cat'	3
'Ccdc92'	1
'Ccl17'	3
'Ccl9'	23
'Cd1d1'	1
'Cd244'	1
'Cd36'	8
'Cd44'	37
'Cd52'	2
'Cdh10'	1
'Cdh11'	1
'Cdh12'	1
'Cdh15'	2
'Cdh22'	1
'Cdh9'	1
'Cdkl5'	1
'Cdo1'	5
'Cdon'	1
'Cds1'	7
'Cenpk'	1
'Cfh'	2
'Chgb'	2
'Chpf'	1
'Chrm3'	9
'Chst11'	4
'Chst12'	4
'Chst9'	1
'Cidea'	1
'Cidec'	2
'Cish'	3
'Ckmt1'	1
'Cks2'	3
'Clasp2'	19
'Cldn15'	4
'Cldn22'	4
'Cldn8'	4
'Clec7a'	2
'Cml2'	1
'Cnp'	2
'Cntn2'	2
'Cntn6'	1
'Col19a1'	1
'Col3a1'	11
'Col5a3'	5
'Col8a2'	1
'Col9a3'	1
'Comp'	4
'Cox8b'	2
'Cpe'	2
'Cplx1'	5
'Cplx2'	1
'Cpt1c'	2
'Cpt2'	5
'Creb3l3'	1
'Crhbp'	1
'Crhr2'	4
'Crlf1'	1
'Crmp1'	3
'Cry1'	1
'Cryz'	1
'Csad'	3
'Csf2rb'	4
'Csf2rb2'	4
'Ctbp2'	3
'Cttnbp2'	3
'Cx3cl1'	3
'Cxadr'	1
'Cxcr6'	9
'Cybb'	4
'Cybrd1'	1
'Cyp4b1'	1
'Cyp4f14'	1
'Cyp4f15'	1
'D230025D16Rik'	1
'D3Bwg0562e'	2
'Dab2'	4
'Dbt'	2
'Dct'	3
'Dcx'	3
'Decr1'	1
'Decr2'	1
'Defb33'	1
'Degs2'	3
'Depdc7'	6
'Dgke'	6
'Dgkh'	6
'Dgkz'	6
'Dhrs4'	2
'Dhx58'	3
'Dlk2'	1
'Dlx2'	1
'Dmrta2'	1
'Dnaic2'	2
'Dnajc3'	1
'Doc2b'	1
'Dpp6'	5
'Dpt'	1
'Dpyd'	1
'Dpysl2'	5
'Drd1a'	5
'Drd5'	6
'Dscaml1'	1
'Dse'	1
'Dtx1'	1
'Duoxa2'	1
'Dusp4'	2
'Dusp8'	2
'Dynlrb2'	2
'Ecm1'	1
'Egr2'	3
'Elavl1'	1
'Elmo1'	2
'Emx2'	1
'Enkur'	1
'Eno2'	6
'Enpp1'	8
'Enpp2'	5
'Epha1'	1
'Epha4'	4
'Epha5'	4
'Epha6'	1
'Epha8'	1
'Ephb1'	1
'Ephb3'	2
'Ephb4'	1
'Ephb6'	2
'Etfa'	2
'Etfdh'	2
'Etv1'	1
'Exoc3'	1
'Eya1'	1
'F11'	3
'F12'	5
'F13b'	3
'F9'	3
'Fabp4'	6
'Fadd'	7
'Fas'	25
'Fbxo44'	1
'Fcrla'	1
'Fdx1'	1
'Fez1'	1
'Fezf2'	1
'Fgd1'	2
'Fgf10'	16
'Fgf12'	3
'Fgf13'	3
'Fgf14'	3
'Fgf18'	5
'Fgf5'	7
'Fhl2'	4
'Fkbp1b'	1
'Fmo4'	1
'Folh1'	2
'Foxa2'	15
'Foxc1'	1
'Fscn1'	1
'Fyb'	2
'Fzd2'	5
'Fzd3'	5
'Fzd7'	5
'Fzd9'	5
'G0s2'	2
'Gabra2'	1
'Gabra4'	1
'Gabra5'	1
'Gabrb1'	1
'Gabrb2'	1
'Gabrb3'	1
'Gad2'	11
'Gal3st3'	1
'Galnt14'	1
'Galnt6'	1
'Galnt9'	1
'Gas7'	2
'Gcgr'	14
'Gch1'	5
'Gclc'	5
'Gdap1'	1
'Gdf2'	2
'Gdi1'	12
'Ggt6'	9
'Ggt7'	9
'Gh'	49
'Gjb6'	1
'Gjd2'	1
'Gli3'	1
'Glyat'	1
'Gm5150'	1
'Gmnn'	2
'Gmpr'	5
'Gnat2'	1
'Gnaz'	8
'Gnb5'	9
'Gng2'	56
'Gng4'	3
'Gpihbp1'	2
'Grhl1'	2
'Gria1'	3
'Gria4'	2
'Grik5'	1
'Grin2c'	3
'Grm1'	4
'Grm3'	2
'Grm5'	5
'Grp'	18
'Grpr'	8
'Gstm5'	5
'Gys2'	4
'Haao'	1
'Hao1'	1
'Hapln1'	1
'Hes5'	1
'Hfe'	6
'Hif3a'	1
'Hoxa2'	1
'Hoxb2'	1
'Hoxb4'	1
'Hrh1'	8
'Hs3st2'	1
'Hs3st6'	1
'Hs6st2'	1
'Hsd11b1'	3
'Hsd17b2'	2
'Hsd3b6'	5
'Hsd3b7'	2
'Htr1a'	3
'Htr5b'	1
'Hyal2'	4
'Ido2'	2
'Ifih1'	3
'Ifitm2'	1
'Ifitm6'	1
'Ifitm7'	1
'Igf1r'	19
'Igf2bp2'	1
'Igfbp2'	1
'Igsf5'	6
'Igsf6'	1
'Il15ra'	3
'Il17rd'	1
'Il1rap'	3
'Il4'	11
'Il4ra'	4
'Impdh1'	1
'Ina'	5
'Inhbb'	3
'Irf2'	5
'Irf5'	6
'Irf9'	6
'Itga9'	14
'Itgb3'	13
'Itm2b'	9
'Itpka'	1
'Itsn1'	3
'Jam3'	7
'Kcna6'	1
'Kcnab1'	1
'Kcnab2'	1
'Kcnb1'	5
'Kcnc1'	6
'Kcne1'	1
'Kcng4'	1
'Kcnh1'	1
'Kcnip4'	1
'Kcnj10'	2
'Kcnj12'	1
'Kcnj14'	1
'Kcnj3'	2
'Kcnmb4'	3
'Kcnq2'	5
'Kcnq5'	1
'Kcns1'	8
'Keg1'	1
'Khk'	1
'Kif15'	1
'Kif3a'	5
'Kif3c'	2
'Kifap3'	5
'Kirrel2'	1
'Kirrel3'	2
'Kiss1r'	8
'Kl'	22
'Klk1b21'	2
'Klk1b8'	2
'Kmo'	1
'Kng2'	30
'Krt1'	14
'Ksr1'	1
'Kynu'	2
'Ldhd'	2
'Lef1'	5
'Lgi1'	1
'Lhx2'	2
'Lima1'	1
'Lipa'	1
'Lmod2'	3
'Lor'	1
'Lpar4'	8
'Lpcat4'	10
'Lrrk2'	1
'Lrrn1'	2
'Lrrn3'	1
'Ly6c1'	1
'Lzts1'	1
'Magi2'	2
'Map3k12'	1
'Masp1'	1
'Mboat1'	9
'Mc1r'	4
'Mcf2l'	2
'Mdm4'	2
'Me3'	4
'Med13'	6
'Med22'	6
'Mfge8'	5
'Mgat3'	2
'Mgat5'	2
'Mgat5b'	2
'Mitf'	3
'Mkl1'	2
'Mllt11'	1
'Mlxipl'	1
'Mmp16'	1
'Mmp17'	1
'Mmp3'	10
'Mog'	2
'Mrc1'	2
'Ms4a4b'	1
'Ms4a6d'	1
'Msr1'	1
'Myh3'	2
'Myh6'	12
'Myl7'	1
'Myo18b'	2
'Myrip'	1
'Nadsyn1'	2
'Nags'	1
'Nanos1'	1
'Napb'	1
'Nat2'	1
'Ncan'	2
'Ndn'	2
'Neb'	2
'Nefl'	3
'Nefm'	3
'Nfasc'	4
'Ngfrap1'	2
'Nhlh1'	1
'Nid1'	2
'Nit2'	4
'Nme5'	8
'Nmnat2'	2
'Nov'	1
'Npffr1'	8
'Nphs2'	4
'Nppc'	1
'Nptx2'	1
'Npy1r'	3
'Npy2r'	3
'Npy5r'	3
'Nr1i2'	7
'Nr2f1'	4
'Nr2f6'	9
'Nrxn1'	2
'Ntrk3'	2
'Nudt17'	1
'Oas1f'	5
'Oca2'	1
'Ogdhl'	2
'Olfr1054'	2
'Olfr1090'	2
'Olfr114'	2
'Olfr1161'	2
'Olfr1255'	1
'Olfr127'	1
'Olfr128'	1
'Olfr1346'	1
'Olfr1384'	1
'Olfr1393'	1
'Olfr1394'	1
'Olfr1494'	1
'Olfr166'	1
'Olfr187'	1
'Olfr266'	1
'Olfr320'	1
'Olfr341'	1
'Olfr342'	1
'Olfr344'	1
'Olfr38'	9
'Olfr382'	1
'Olfr397'	1
'Olfr399'	1
'Olfr411'	1
'Olfr424'	1
'Olfr493'	1
'Olfr521'	1
'Olfr571'	1
'Olfr608'	1
'Olfr638'	1
'Olfr642'	1
'Olfr644'	1
'Olfr741'	1
'Olfr796'	2
'Olfr812'	1
'Olfr873'	2
'Olfr921'	1
'Olfr957'	1
'Olig1'	2
'Olig2'	2
'Orm1'	1
'Otof'	1
'P2ry1'	8
'Pak7'	2
'Pank1'	2
'Pcbp1'	2
'Pclo'	1
'Pcsk2'	4
'Pde1b'	10
'Pde3b'	18
'Pde8b'	9
'Pdgfb'	5
'Pfkfb1'	1
'Pfkm'	1
'Pfkp'	1
'Pfn2'	1
'Phkg1'	4
'Pipox'	1
'Pla2g12b'	8
'Pla2g2c'	8
'Pla2g4e'	8
'Pla2g7'	6
'Plat'	6
'Plau'	10
'Plbd1'	2
'Plch1'	2
'Plekhb1'	1
'Plin1'	6
'Plin4'	1
'Plp1'	2
'Plxna1'	5
'Plxna3'	5
'Plxnb3'	3
'Pmm1'	1
'Ppp1r12b'	1
'Ppp1r1a'	2
'Ppp1r3c'	2
'Ppp1r3d'	2
'Ppp2r2c'	6
'Ppp3ca'	6
'Ppp3cb'	6
'Ppp4r4'	3
'Prex1'	15
'Prkce'	10
'Prkcq'	3
'Prkcz'	2
'Prkd1'	3
'Prl2a1'	6
'Pros1'	7
'Proz'	3
'Prph'	3
'Prrx1'	1
'Ptger2'	4
'Ptpn7'	2
'Ptprr'	2
'Pygb'	4
'Qprt'	2
'Rap1gap'	2
'Rasd1'	1
'Rasgrf1'	15
'Rbks'	1
'Rcan1'	1
'Rdh10'	2
'Rgma'	1
'Rgs14'	2
'Rgs17'	2
'Rgs20'	2
'Rhod'	7
'Rhov'	6
'Rilp'	1
'Rin1'	2
'Rlbp1'	1
'Rln1'	2
'Rnase10'	1
'Robo2'	1
'Rsph1'	1
'Rspo2'	2
'Rtn4r'	2
'Runx1t1'	2
'Rxfp3'	4
'S1pr2'	3
'Saa4'	1
'Scara5'	1
'Scd2'	1
'Scg2'	2
'Scg3'	1
'Scg5'	5
'Scn1a'	2
'Scn1b'	2
'Scn2a1'	11
'Scn2b'	2
'Scn3a'	2
'Scn8a'	6
'Selplg'	5
'Sema3a'	6
'Sema4f'	1
'Sema7a'	1
'Serpina10'	2
'Serpina3n'	1
'Serpina5'	3
'Sfrp1'	5
'Sftpc'	4
'Sgpp2'	5
'Sh3pxd2a'	1
'Shd'	1
'Siglece'	1
'Slc17a7'	2
'Slc1a3'	1
'Slc22a1'	1
'Slc25a13'	1
'Slc25a4'	1
'Slc26a4'	1
'Slc2a2'	6
'Slc33a1'	2
'Slc6a1'	1
'Slc6a4'	3
'Slc6a7'	1
'Slc7a10'	1
'Slc7a6'	1
'Slc7a8'	1
'Slc8a1'	1
'Slco1a1'	2
'Smad4'	11
'Smarcd1'	1
'Smpd3'	4
'Snap25'	15
'Snapc3'	1
'Socs5'	7
'Sod3'	1
'Sorcs2'	1
'Sorl1'	1
'Sox4'	2
'Sp8'	2
'Spag6'	1
'Sparcl1'	1
'Spc24'	1
'Spc25'	1
'Spink8'	1
'Spp2'	1
'Sptlc3'	3
'St6galnac5'	1
'St8sia1'	2
'St8sia5'	2
'Stab2'	1
'Stmn2'	1
'Strn4'	3
'Sv2a'	1
'Sv2b'	1
'Syn1'	2
'Syt2'	1
'Syt5'	2
'Tac2'	8
'Tagln'	4
'Tagln3'	1
'Tbx20'	1
'Tbx3'	1
'Tcf21'	1
'Tex12'	1
'Tgfbi'	7
'Thbs3'	4
'Thbs4'	4
'Tk1'	1
'Tlr9'	3
'Tmod3'	2
'Tmprss6'	1
'Tnfrsf11b'	4
'Tnfrsf21'	2
'Trerf1'	1
'Trpc4'	2
'Trpc6'	3
'Tst'	1
'Tuba1a'	8
'Tuba1b'	1
'Tuba8'	2
'Tubb2a'	1
'Tubb3'	1
'Twist2'	1
'Txk'	1
'Ugt2a3'	5
'Ugt2b37'	2
'Ugt2b38'	6
'Ugt2b5'	6
'Ugt3a2'	1
'Ung'	1
'Uox'	3
'Ust'	1
'Vamp8'	4
'Vegfb'	8
'Vip'	4
'Was'	6
'Wnt10a'	4
'Wnt3'	4
'Wnt7a'	4
'Xcl1'	11
'Zeb2'	2
'Zfhx3'	1
'Zic3'	1
'Adam17'	3
'Adam7'	2
'Agt'	30
'Aimp1'	3
'Aldh9a1'	12
'Aldob'	4
'Anxa2'	8
'Arsb'	2
'Atic'	2
'Atrx'	3
'Axin1'	6
'Bmp2'	2
'Cacng2'	2
'Casp8'	8
'Casq2'	3
'Ccr3'	5
'Ccr4'	5
'Ccr5'	18
'Ccr6'	20
'Cd19'	10
'Cd2ap'	8
'Cd3d'	2
'Cdc25c'	6
'Cdc40'	5
'Cdca8'	13
'Cdkn1c'	8
'Cldn3'	7
'Cp'	38
'Cs'	54
'Csk'	5
'Cxcr3'	5
'Cxcr4'	14
'Cyba'	4
'Cyp2c70'	18
'Cyp2f2'	14
'Dcaf7'	3
'Dcn'	9
'Ddit3'	3
'Defb13'	2
'Dgat1'	9
'Dgat2'	6
'Dhdh'	2
'Dhx38'	5
'Diablo'	2
'Dlst'	2
'Dnmt1'	4
'Dut'	3
'Dvl1'	8
'Dvl2'	6
'Eftud2'	6
'Eif2s3x'	7
'Eif3a'	2
'Eln'	2
'Epha2'	3
'Erbb2'	16
'Erbb4'	10
'Ercc2'	3
'Ets1'	2
'Ezh2'	5
'Fasl'	5
'Foxo1'	10
'Fpgs'	2
'Galc'	6
'Galnt3'	2
'Gata4'	2
'Gcdh'	3
'Gcnt2'	2
'Gcnt3'	2
'Ggt5'	4
'Ghsr'	3
'Gnaq'	11
'Grin1'	2
'Grxcr2'	1
'Gtf2b'	2
'Hdac1'	10
'Hdac2'	7
'Hgs'	2
'Hrc'	2
'Ifnar2'	2
'Ifngr2'	3
'Igfbp3'	17
'Il1a'	7
'Ins1'	25
'Irak1'	11
'Irs1'	3
'Itga10'	4
'Itga5'	4
'Itga8'	4
'Itgav'	4
'Itgb2'	36
'Itgb7'	4
'Itgb8'	4
'Itpr1'	5
'Itpr2'	5
'Itpr3'	5
'Kcnq1'	3
'Kctd16'	1
'Kdsr'	2
'Kpna2'	10
'Krt18'	6
'Krt8'	14
'Lap3'	6
'Lsm3'	3
'Lsm4'	3
'Lyn'	18
'Madcam1'	2
'Mapk1'	31
'Mapk13'	4
'Mapk3'	6
'Mapk8'	14
'Mapk9'	11
'Mapkapk2'	2
'Mcm7'	33
'Mdh1'	2
'Mdm2'	11
'Mki67'	42
'Mmp2'	5
'Mstn'	3
'Mthfr'	3
'Myf5'	2
'Myf6'	2
'Myl12b'	2
'Myl9'	5
'Naca'	3
'Ncbp1'	11
'Ncbp2'	24
'Ncstn'	3
'Ndufa1'	3
'Ndufa2'	4
'Ndufa8'	3
'Ndufb3'	4
'Ndufs3'	3
'Nfatc3'	3
'Nos2'	6
'Noxa1'	2
'Nr1d2'	3
'Nras'	17
'Ntf3'	3
'Nup153'	7
'Nup160'	18
'Nup37'	20
'Ocln'	7
'Onecut1'	3
'Pck2'	4
'Pcna'	21
'Pcx'	5
'Pik3cb'	8
'Pik3cd'	8
'Pik3r2'	20
'Pik3r5'	9
'Plcg1'	9
'Plcg2'	7
'Pln'	3
'Pnliprp1'	4
'Pold1'	10
'Pole'	9
[truncated: 97 more rows]

## Sheet: Sheet2
Proteins Obtained from Controllability Algorithm
'3110035E14Rik_8'
'9530003J23Rik_7'
'Acads_8'
'Acsm5_8'
'Actn4_5'
'Adam15_8'
'Adipoq_8'
'Adra2a_7 8'
'Agpat4_8'
'Akr1b7_7 8 9 10'
'Akr1c18_4 5 6'
'Akr1d1_8 9'
'Aldh1b1_5'
'Aldh2_4 5 6 7 8'
'Amh_8'
'Amica1_8'
'Apc_4'
'Ar_7 8'
'Arhgef11_5'
'Ascl1_8'
'Atp2a1_2 3 4'
'B3gat2_5'
'B4galt2_8'
'Bai3_8'
'Baiap2_8'
'Bhlhe41_6'
'Bub1b_4 5'
'C330027C09Rik_4'
'Cav3_5'
'Cd200r1_5'
'Cd2ap_8'
'Cd44_8'
'Cds1_8'
'Cela3b_5'
'Chchd1_5'
'Chl1_8'
'Chpt1_8'
'Cks2_8'
'Clcf1_8'
'Cldn4_5 6'
'Cldn4_8'
'Cnih2_7 8'
'Col17a1_4 5'
'Col18a1_7 8'
'Col4a2_5'
'Cox6a2_4 5'
'Cps1_6'
'Creb1_7 8'
'Csgalnact1_8'
'Ctsg_4 5'
'Cx3cr1_2'
'Cxcl1_6 7 8'
'Cyp4a12a_3 4'
'Cyp51_4'
'Dbp_4'
'Ddx4_8'
'Defb12_5'
'Defb13_5'
'Defb15_5'
'Defb15_7 8'
'Defb34_8'
'Defb37_5'
'Defb37_8'
'Defb3_4 5'
'Dlg1_5'
'Dlg1_8'
'Dntt_4 5'
'Drd2_7 8'
'Duox1_8'
'Dync1i1_8'
'Egfr_3 4 5'
'Eif2s3x_5'
'Eif2s3x_8'
'Eif2s3y_4 5'
'Eif2s3y_8'
'Eif3a_4'
'Eif3e_4 5'
'Eif3e_8'
'Elavl4_8'
'Enah_8'
'Enpp3_8 9'
'Evl_8'
'Fasn_1 2 3 4'
'Fgf8_8'
'Foxj1_8'
'G6pc_7 8 9'
'Gcn1l1_5'
'Gdf2_8'
'Gh_8'
'Gnal_5'
'Gnal_7 8'
'Gngt1_4 5'
'Gngt1_7 8'
'Gria4_7 8'
'Grxcr2_8'
'Gsk3b_4 5'
'Gzma_8 9'
'Gzmb_8 9'
'Hey1_8'
'Hoxb5_8'
'Hpd_8'
'Id4_8'
'Ids_8'
'Ifit1_8'
'Igf1_7 8'
'Igfbp5_5 6'
'Igsf5_8'
'Il17ra_5'
'Inpp5j_8'
'Ins1_8'
'Irak1_8'
'Irf6_8'
'Itm2b_8'
'Jun_7 8'
'Kcnj4_8'
'Kctd16_8'
'Kl_8'
'Klk1b3_3 4'
'Klk1b4_3 4'
'Kndc1_5'
'Krt18_4'
'Krt8_4 5'
'Lat_4'
'Ldb3_5'
'Lin9_5'
'Lingo1_8'
'Lipg_7 8'
'Lrat_8'
'Mapk8_7 8'
'Mapk8ip1_8'
'Mapk9_8'
'Mars_5 6'
'Mboat1_8'
'Mdm2_7'
'Mecp2_4'
'Mgat4b_8'
'Mgat4c_8'
'Mmp13_4 5 6 7 8'
'Mt2_5 6 7'
'Mthfd2_8'
'Mttp_8'
'Myh2_1 2 3'
'Myl1_2 3 4'
'Nanog_5'
'Ncoa2_4 5'
'Neurod1_8'
'Nfe2_3'
'Ngfr_8'
'Nipal1_6 7 8'
'Nnmt_8'
'Nog_4 5'
'Nos1_8'
'Npas2_6'
'Nphs2_8'
'Nr2f6_8'
'Nrg1_8'
'Nrp1_8'
'Nrxn1_8'
'Oaz3_5'
'Orm2_8'
'Pak1_8'
'Pcsk1_8'
'Pdcd11_5'
'Pde6h_2'
'Pex7_5'
'Plau_8'
'Plg_7 8'
'Plin1_8'
'Pnlip_1 2'
'Pnpla3_4 5'
'Ppap2a_8'
'Ppap2c_8'
'Prkce_8'
'Prom1_8'
'Prpf19_5'
'Rangap1_4 5'
'Ret_8'
'Rfx3_8'
'Rgs4_7 8'
'Rhoq_4'
'Rpl10a_5'
'Rps3_5'
'Scd1_1 2 3 4 5'
'Scg5_8'
'Scgb1a1_5'
'Sf3b4_8'
'Slc17a6_1 2'
'Slc32a1_1 2'
'Slc32a1_8'
'Slc3a1_8'
'Slc7a5_8'
'Slc9a3r1_5'
'Smad4_8'
'Smpd2_5 6'
'Snca_8'
'Spn_4'
'Srf_8'
'Stat1_8'
'Stx1a_4 5'
'Taf9_4 5 6'
'Tfrc_8'
'Tg_4 5'
'Timp2_7 8'
'Tpo_4 5'
'Tubb1_5 6'
'Tyms_4 5'
'Ucp1_3'
'Ucp1_8'
'Uqcrb_5'
'Vbp1_5 6'
'Vdac1_8'

## Sheet: Sheet3
Ranking from Collective Influence Algorithm
'Gngt1_1 2'
'Gnal_5'
'Olfr76_4 5'
'Olfr677_4 5'
'Olfr641_4 5'
'Olfr1387_4 5'
'Olfr1101_4 5'
'Olfr1085_4 5'
'Gnal_7 8'
'Pik3r3_6 7 8'
'Drd2_7 8'
'Adra2a_7 8'
'Kng1_8'
'Gng2_8'
'Kng2_8'
'Ccl9_8'
'Bdkrb2_8'
'Rgs18_8'
'Gpr17_8'
'Rgs4_7 8'
'Adcyap1_8'
'Adcy1_8'
'Adcy2_8'
'Fpr-rs3_2'
'Npsr1_2'
'Gngt1_7 8'
'Cdh1_8'
'Kcna5_8'
'Bub1_8'
'Fn1_3 4 5'
'Tln1_5'
'Col4a2_5'
'Lamc2_5'
'Eif4g1_5'
'Oaz3_5'
'Gsk3b_4 5'
'Cdkn1a_4'
'Aurka_4'
'Plk1_4'
'Bub1b_4 5'
'Cdc20_4 5'
'Aurkb_4'
'Ube2c_4'
'Anapc2_5'
'Tap1_5'
'Bcan_8'
'Cyp2c55_7 8 9'
'Ccl2_6 7'
'Ccl7_7'
'Fos_6 7'
'Ryr2_8'
'Fn1_8 9'
'Runx2_8'
'Ncbp2_4 5'
'Ercc6_4'
'Taf9_4 5 6'
'Rac2_4 5'
'Entpd3_4'
'Stx1a_8'
'Rock1_8'
'C3_8'
'Rac2_8'
'Cyp7a1_5 6 7 8 9'
'Mapk11_8'
'Cdkn1a_6 7 8 9 10'
'Mapk9_8'
'Kng1_4 5'
'Ghrl_3 4 5 6'
'Ntsr1_4 5'
'Adora1_4 5'
'Oprl1_4 5'
'Cbl_7'
'Apc_8'
'Igf1_7 8'
'Igfbp3_8'
'Cyp3a44_3 4 5 6 7 8 9'
'Akr1d1_8 9'
'Smarcd3_8'
'Il6_3 4 5'
'Rxra_8'
'Cd4_8'
'Birc5_4'
'Tpx2_4 5'
'Kntc1_4 5'
'Mki67_4'
'Spag5_4 5'
'Col15a1_7 8'
'C330027C09Rik_4'
'Stat1_5'
'Mcm7_4'
'Fgfr1_8'
'Egfr_7 8 9'
'Kcna2_4 5'
'Igf1r_8'
'Mmp13_4 5 6 7 8'
'Ctsg_4 5'
'Gja1_8'
'Pgam2_4'
'Pklr_4'
'Cyp2b9_4 5 6'
'Cyp4a10_5 6'
'Cyp3a16_5 6'
'Polr2k_4 5'
'Prpf19_5'
'Cpsf3_5'
'Cstf3_5'
'Hnrnpa0_5'
'Cyp2a4_5 6'
'Gpr65_8 9'
'Efna2_8'
'Grin2b_2'
'Efnb3_8'
'Srf_8'
'Trp53_8'
'Gata6_8'
'Fgf8_8'
'Fgf10_8'
'Tgfb1_7 8'
'Adipoq_8'
'Plin1_8'
'Lpl_7 8'
'Jun_7 8'
'Cyp1a2_4 5'
'Ptgs2_8'
'Creb1_7 8'
'Nog_4 5'
'Gnrh1_3 4'
'Cftr_4 5'
'Gast_5 6'
'Kcnq3_4'
'Kcnq4_4'
'Stx1a_4 5'
'Nedd4_5'
'Itgb2_4 5'
'Itgb2l_4 5'
'Gngt1_4 5'
'Sell_4'
'Gng2_4'
'Glp1r_4 5'
'Akr1b7_7 8 9 10'
'Gad1_8'
'Pla2g3_5'
'Gpc5_8'
'Edn1_5 6 7'
'C8g_8'
'Nts_5 6'
'Nfyc_5 6'
'Gsta2_5 6 7'
'Ins1_8'
'Aldh2_4 5 6 7 8'
'Mgst2_7 8'
'Aldh9a1_7 8'
'Aldh1b1_7 8'
'Cyp2f2_8'
'Acss1_8'
'Axin2_4'
'Gad2_8'
'Sgol1_4'
'Cela3b_5'
'Ddb1_5'
'Actn2_1 2'
'Cyp2a4_8'
'Ltf_4 5 6'
'Nrp1_8'
'Cps1_6'
'Ina_8'
'Kifap3_8'
'Kif3a_8'
'Slc3a1_8'
'Atp2a1_2 3 4'
'Lat_4'
'Slc2a4_4'
'Crk_4'
'Myh2_1 2 3'
'Prl7b1_4'
'Myl1_2 3 4'
'Plg_7 8'
'Igf1_3 4'
'Egfr_3 4 5'
'Lpl_3 4 5'
'Cspg5_3'
'Cspg4_3'
'Cxcl12_3'
'Ccr2_7 8'
'Fasn_1 2 3 4'
'9530003J23Rik_7'
'Tdo2_8'
'Gfap_8'
'B3gnt4_8'
'Rock2_8'
'Pak1_8'
'Cdk5r1_8'
'Rnd1_8'
'Calm4_5'
'Nck1_5'
'Snap25_5'
'Gnao1_5'
'Nphs2_8'
'Lrat_8'
'Bai3_8'
'Cnih2_7 8'
'Erbb3_7 8'
'Cyp4a12a_3 4'
'Cyp4a12b_3 4'
'Ptgs2_3 4 5'
'Cyp2c70_5'
'Cyp2c55_4 5'
'Mt2_5 6 7'
'Mmp9_7'
'Hbegf_7'
'Egr1_6 7'
'Cd44_8'
'Rangap1_4 5'
'Adcy1_5'
'Npr2_5'
'Gucy2f_5'
'Pcna_4 5'
'Gnas_5'
'Tyms_4 5'
'Lepr_7 8'
'Irak1_8'
'Dlx1_8'
'Bdnf_8 9'
'Ngfr_8'
'Sst_7 8'
'Pik3r1_3 4 5'
'Actn2_8'
'Gnai1_5'
'Nppa_4'
'Ctnnd1_4 5'
'Sdc2_3 4'
'B3gat2_5'
'Ar_4'
'B3gnt3_5'
'Pparg_5'
'Mt2_3'
'Hgf_8'
'Scd1_1 2 3 4 5'
'Adipoq_4 5'
'Trp53_4 5'
'Nanog_5'
'Pole_4'
'Gucy1b3_8'
'Npr2_8'
'Adcy8_8'
'Rad51_4'
'Mecp2_4'
'Runx2_4 5'
'Tnfsf10_5'
'Rap1a_5'
'Prkcd_5'
'Prkab2_7 8'
'Ncoa2_4 5'
'Ppara_4'
'Junb_4 5 6 7'
'Tbl1xr1_4'
'Dera_8 9'
'Cxcr5_6 7 8'
'Itgb2_8'
'Gnai1_8'
'Cxcl15_8'
'Scgb1a1_8'
'Ptpn6_8'
'Foxa2_8'
'Cyp2j5_8'
'Dvl1_4'
'Dvl3_4'
'Dvl2_4'
'Rpl10a_5'
'Nup153_4'
'Entpd3_8'
'Prl_3 4 5'
'Defb3_4 5'
'G6pc_7 8 9'
'Tgfb2_8'
'Stat1_8'
'Socs3_8'
'Lipg_7 8'
'Atf3_7 8 9'
'Plau_8'
'Defb15_7 8'
'Pde6h_8 9'
'Rhoq_4'
'Pip5k1b_1 2'
'Myoz2_4'
'Cbl_5'
'Itgb1_8'
'Lyn_4 5'
'Syk_4 5'
'Hamp_8'
'Tnfrsf10b_5'
'Anxa2_7'
'Pnpla3_4 5'
'Zfp36_4'
'Fga_8 9'
'Nras_4 5'
'Arhgef11_5'
'Prkce_8'
'Id4_8'
'Col17a1_4 5'
'Grin2b_4 5'
'Actn2_4'
'Aldh1b1_5'
'Calml3_4'
'Vbp1_5 6'
'Ldb3_5'
'Foxa2_5'
'Eef1e1_5 6'
'Gata2_5'
'Ap2a1_5'
'Sh3gl3_5'
'Pde3b_8'
'Pde1b_8'
'Vamp7_5'
'Bet1_5'
'Pde8b_8'
'Nme5_8'
'Acaca_1 2 3'
'Myh10_8'
'Sult1e1_3 4 5'
'Mthfd2_8'
'Hmgcs2_5'
'Trpc5_8'
'Ptpn1_5'
'Pip5k1c_5'
'Pten_4 5'
'Cmpk2_5'
'Actn3_3 4 5'
'Myh1_5'
'Nrg1_5'
'Gcgr_8'
'Ereg_5'
'Dbp_4'
'Baiap2_8'
'Pax5_4'
'Npas2_6'
'Cks2_8'
'Ppard_4'
'Cx3cr1_2'
'Grin2b_7'
'Id2_8'
'Vdac1_8'
'Dhfr_8'
'Ncor1_5'
'Nr5a2_5'
'Tbr1_8'
'2210010C04Rik_2 3'
'Grm5_8'
'Grm1_8'
'Plcb2_6'
'Smarca2_5'
'Pde6h_2'
'Nos1_8'
'Ccnf_8'
'Myl9_4 5'
'Cenpi_4 5 6'
'Il6_9'
'Nup37_4'
'Ccnb1_4 5'
'Ccr7_4'
'Ppp2r1a_8'
'Pi4k2b_4'
'Fgf10_5'
'Nos2_5'
'Rhof_4'
'Mdm2_5'
'Bmpr1a_5'
'Jun_4 5'
'Plcb2_4'
'Pdx1_5'
'Prex1_8'
'Ppap2a_8'
'Ppap2c_8'
'Bdkrb2_3 4'
'Rpa3_4 5'
'Gpr17_3'
'Mtnr1a_3 4'
'Gal_4'
'Cd19_4 5'
'Rela_4'
'Lin9_5'
'Dntt_4 5'
'Cd4_4 5'
'Igfbp5_5 6'
'Rasgrf1_8'
'Srebf1_5'
'Itm2b_8'
'Arhgef11_8'
'Krt8_8'
'Lap3_5'
'Ccnf_5'
'Cbx8_5'
'Bmi1_5'
'Smc2_5'
'Prim1_5'
'Cep55_4 5'
'Esco2_4 5'
'Sox2_8'
'Snca_8'
'Cat_8'
'Mmp8_3'
'Ccl26_4'
'Ccl7_4'
'1300017J02Rik_8'
'Serpina10_8'
'Slc2a2_8'
'Agmat_8'
'Cd36_8'
'Pip5k1b_5'
'Ldhb_8'
'Il1b_4 5'
'Mbtps1_5'
'Myh6_4 5'
'Myf5_3'
'Fgfr2_5'
'Calca_8'
'Hal_8'
'Cyp3a25_8'
'Mapk8_4'
'Tcap_8'
'Myh6_8'
'Lsm4_4'
'Lsm3_4'
'Gsta1_5'
'Arsb_8'
'Cd247_5'
'Aifm1_5'
'Srebf2_5'
'Cav3_5'
'Krt18_4'
'Dlg1_5'
'Irf5_8'
'Cd40_6'
'Rapgef4_8'
'Adam15_8'
'Scd1_7 8 9'
'Tubb1_5 6'
'Fosl2_5'
'Cd38_5'
'Pvalb_3'
'Hoxb5_8'
'Mapk8ip1_8'
'Pde3b_5'
'Socs1_7'
'Amica1_8'
'Ugt2b37_8'
'Slco1a1_8'
'Limk1_8'
'Fbxl5_5'
'Kcns3_4 5'
'Krt18_8'
'Nfe2_3'
'Cep72_4'
'Fgf23_5'
'Gcn1l1_5'
'Gjb1_8'
'H2-M10.5_7'
'B2m_3'
'Prom1_8'
'Slc9a3r1_5'
'Tyrobp_5'
'Foxj1_8'
'Amh_8'
'Sec31a_5'
'Hpse_6'
'Duox1_8'
'Mgat4c_8'
'Pnpla3_7'
'Car2_8'
'Wwox_8'
'Gzma_8 9'
'Cyp21a1_5'
'Slpi_7'
'Mmp8_7'
'Col2a1_7'
'Psat1_4'
'Pcsk5_5'
'Frzb_4'
'Olfr599_5'
'Il17ra_5'
'Nrg1_8'
'Chpt1_5'
'Nt5c1b_9'
'B3gat2_8'
'3110035E14Rik_8'
'Neurod1_8'
'Cela3b_1 2 3'
'Anxa2_5'
'Elavl4_8'
'Muc5ac_8'
'Mttp_8'
'Dync2li1_8'
'Mars_5 6'
'Mboat1_8'
'Lyz2_8'
'Agpat4_8'
'Dntt_8'
'Cd48_8'
'Wnt1_5'
'Cd3g_9'
'Acsbg2_5'
'Cd2ap_8'
'Tnp1_5'
'Defb34_8'
'Jam3_8'
'Ccr6_7'
'Itgb6_4 5'
'Itgae_4'
'Scn2a1_8'
'Cyp7a1_1 2'
'Nup160_4'
'Hdac2_5'
'Ak1_8'
'Cldn4_8'
'Gnao1_8'
'Ppp2cb_8'
'Itga9_8'
'Fgf9_8'
'Kynu_8'
'Defb7_4'
'Aldh1a2_8'
'Acadl_8'
'Myh4_5'
'Cpt2_8'
'Cxcl15_2'
'Igfals_4 5'
'Tubg2_5'
'Tymp_9'
'Cpt1c_8'
'Cyp26b1_4 5'
'Hsd11b1_8'
'Aimp1_5'
'Mdh1_8'
'Preb_5'
'Dhx58_8'
'Myh7_8'
'Irf2_8'
'Ppp1r3d_8'
'Ppp1r3c_8'
'Suclg1_5'
'Ncf1_5'
'Noxa1_8'
'Ggh_5'
'Ddx3y_8'
'Ptn_8'
'Pth2r_2'
'Cux2_8'
'Acot3_6'
'Cux2_4'
'Gp1bb_8'
'9130409I23Rik_1 2'
'Sv2a_8'
'Gng8_2'
'Pros1_8'
'Zfp36_7'
'Il2_4'
'Prkcq_8'
'Gnb3_2'
'Csrp3_4'
'Sv2b_8'
'Snapc3_8'
'Ppp2r2c_8'
'Prkab1_7'
'Trpc4_8'
'Glyctk_4'
'Glyat_8'
'Apom_8'
'Glp2r_2'
'Glp1r_2'
'Cryz_8'
'Cryge_5'
'Pnpla5_8'
'Pnpla5_5'
'Cry1_8'
'Pnpla3_1 2'
'2410004P03Rik_8'
'Pmm1_8'
'Crp_6'
'Gipr_2'
'Plxnb1_5'
'Gins2_4'
'Acat3_8'
'Ghrhr_2'
'Ghrh_2'
'Uty_8'
'Plg_4'
'Plekhb1_8'
'Bub1_4'
'Vps18_2'
'Pla2g2c_8'
'Crhbp_8'
'Slc22a1_8'
'Gfm1_5'
'Crh_6'
'Pipox_8'
'Creb3l3_8'
'Creb1_4'
'Brip1_8'
'Tagln3_8'
'Gclc_5'
'Tjp3_9'
'Gba_6'
'Pgam2_8'
'Pfn2_8'
'Pfkp_8'
'Pfkm_8'
'Pfkfb1_8'
'Pex13_5'
'Pex10_5'
'Gast_8'
'Gas6_5'
'Galr2_2'
'Pdgfb_8'
'Spn_4'
'Pdcd11_5'
'Pcsk5_8'
'Gadd45a_7'
'Zeb2_8'
'Pcbp1_8'
'Pbsn_5'
'Acot3_4'
'Gabrb3_8'
'Gabrb1_8'
'Gabra5_8'
'Gabra4_8'
'Gabra2_8'
'Ttyh3_5'
'Otof_8'
'Orm1_8'
'Oprk1_2'
'Onecut1_5'
'Birc3_8'
'Omd_5'
'Taf5l_5'
'Olfr984_4'
'Olfr918_9'
'Olfr873_8'
'Olfr796_8'
'Olfr780_4'
'Olfr703_4'
'Fscn1_8'
'Olfr690_2'
'Olfr677_8'
'Frzb_8'
'Olfr633_4'
'Olfr599_1 2'
'Foxc1_8'
'Uty_5'
'Olfr429_4'
'Cml2_8'
'Wee1_6'
'Olfr310_9'
'Olfr295_4'
'Bcl11a_8'
'Olfr167_4'
'Olfr1509_4'
'Olfr1495_3'
'Fgf20_2'
'Olfr1451_3'
'Cldn11_5'
'Olfr125_8'
'Olfr1240_4'
'Olfr1238_9'
'Fez1_8'
'Olfr1161_8'
'Fdx1_8'
'Bahcc1_5'
'Cidea_8'
'Olfr1065_9'
'Olfr1054_8'
'Ofcc1_5'
'Ocrl_8'
'Chst12_3'
'Oasl2_5'
'Ung_8'
'Fas_8'
'Fanci_4'
'Nuf2_4'
'Chst11_3'
'Tuba8_8'
'B4galt2_5'
'Nt5e_6'
'Nsdhl_4'
'Saa4_8'
'F12_8'
'F11_8'
'Exoc3_8'
'Nptx2_8'
'Chl1_8'
'Chgb_8'
'Etv1_8'
'Nlrx1_5'
'Nlgn1_8'
'Chek1_10'
'Ercc6l_4'
'Nid1_8'
'Ngfrap1_8'
'B3gat1_8'
'Nfib_5'
'Sgol2_4'
'Cfhr1_5'
'Nefh_6'
'Serpinc1_6'
'Ephb1_8'
'Epha5_8'
'Epha4_8'
'Nanos1_8'
'Nags_8'
'Myrip_8'
'Eno2_8'
'Ugt8a_8'
'Elovl3_3'
'Myl12b_5'
'Decr2_8'
'Elmo1_8'
'Ell_6'
'Soat2_6'
'Eif4e1b_5'
'Cdo1_8'
'Mus81_5'
'Atp6v1g2_8'
'Mthfd2l_5'
'Eif2s3x_5'
'Eif2s2_5'
'Mthfd2_4'
'Atp6v1c2_8'
'Kcna1_4'
'Mstn_3'
'Msr1_8'
'Msh4_5'
'Eif2s1_3'
'Ms4a6d_8'
'Ms4a4b_8'
'Mrpl53_5'
'Cdkl5_8'
'Mog_8'
'Mmp9_3'
'Atp6v1b2_8'
'Egr1_4'
'Atp6v0e2_8'
'Mmp17_8'
'Mmp16_8'
'Dcx_8'
'Zic3_8'
'Mllt11_8'
'Cdh8_4'
'Slc5a5_5'
'Mgst2_3'
'Mgst2_10'
'Dynlrb2_8'
'Atoh7_8'
'Cdh3_4'
'Atl1_8'
'Masp1_8'
'Hip1_5'
'Dtx1_8'
'Atf6_8'
'Dscaml1_8'
'Sh3gl3_8'
'Lzts1_8'
'Timeless_4'
'Dpysl2_5'
'D230025D16Rik_8'
'Lrrn3_8'
'Lrrn1_8'
'Dnmt1_4'
'Dnajc3_8'
'Cyp2c39_1 2'
'Arnt_4'
'Lin9_8'
'Dlx6_6'
'Lhx2_8'
'Cd8a_9'
'Dlk2_8'
'Cd8a_6'
'Lcat_6'
'Ddit3_5'
'Diablo_5'
'Ksr1_8'
'Krt9_2'
'Krt84_2'
'Krt71_2'
'Dhdh_7'
'Dhcr24_5'
'9130409I23Rik_8'
'Kndc1_8'
'Dgat1_7'
'Klf5_8'
'Arhgap29_8'
'Kif5c_5'
'Arhgap22_8'
'Kif3b_5'
'Kif2c_4'
'Slc32a1_1 2'
'Khk_8'
'Keg1_8'
'Defb8_1 2'
'Kdm5d_4'
'Kctd16_8'
'Kcns3_8'
'Arhgap20_2'
'Kcnq2_8'
'Defb34_5'
'Kcnj14_8'
'Kcnj12_8'
'Kcnip4_8'
'Kcnd2_4'
'Kcnc4_8'
'Cd1d1_8'
'Kcnc1_8'
'Kcnb1_8'
'Kcnb1_4'
'Itpka_8'
'Defb10_5'
'Zfpm2_8'
'Zwilch_4'
'Scg3_8'
'Xcl1_8'
'Kcns1_8'
'Itsn1_8'
'Vegfb_8'
'Vav3_4'
'Cyp2a4_3'
'Tex12_8'
'Ugt1a1_5'
'Itgb1_5'
'Acnat2_6 7 8'
'Tuba1a_8'
'Itga1_5 6'
'Tradd_5'
'Dcp1a_4'
'D3Bwg0562e_8'
'Ins1_5'
'Tlr9_8'
'Il4ra_8'
'Gnaz_8'
'Agk_8'
'Cacng3_2'
'Ptger2_8'
'Gpr132_5'
'Gpihbp1_8'
'Psme4_4 5'
'Gpc5_4'
'Psmb2_4 5'
'Psmc4_4 5'
'Psmb8_4 5'
'Cacnb4_8'
'Gp1bb_5'
'Psma1_4 5'
'Psma4_4 5'
'Amph_8'
'Prrx1_8'
'Cacnb3_8'
'Vamp8_8'
'Cyp4f15_8'
'Proz_8'
'Prok2_2'
'Prpf8_5'
'Prm1_5'
'Cacna2d1_8'
'Cab39l_8'
'Gng13_5'
'Prl4a1_6'
'Gng11_5'
'Prkd1_8'
'Prkcz_8'
'C9_8'
'Gnat2_8'
'Sorl1_8'
'Prkar2a_5'
'Cyp4f18_6'
'Gnat1_2'
'Tacr1_9'
'Gnas_7'
'Prc1_4'
'Cspg4_8'
'Impdh1_8'
'Abcb4_8'
'Haao_8'
'Dab2_8'
'Il6ra_5'
'Ppp2r5b_4'
'C8b_8'
'Ppp2r1b_4'
'C8a_8'
'Gna12_5'
'Ppp2cb_4'
'Ifitm6_8'
'Ppp1r12b_8'
'Gmnn_8'
'Gm5150_8'
'Amh_4'
'Inpp5j_2'
'Tbx3_8'
'Il17a_5'
'Pou2af1_9'
'Glul_6'
'Glp2r_8'
'Pomc_7'
'Glp2r_5'
'Aars_6'
'Amdhd1_8'
'Polr2g_4'
'C330027C09Rik_8'
'Polr2e_4'
'Gli3_8'
'Irs1_4'
'Gjb6_8'
'Adamts4_8'
'Pnoc_5'
'Gja1_5'
'Tcf21_8'
'Plxnb3_8'
'Ghsr_3'
'Adamts4_5'
'Alox8_8'
'Plk3_7'
'Plin4_8'
'Gh_3'
'Plcd3_6'
'Sox9_7'
'Crhr2_8'
'Btc_8'
'Pla2g5_6'
'Pla2g2d_6'
'Tnfsf4_6'
'Pla2g15_5'
'Pklr_9'
'Wif1_4'
'Brms1l_8'
'Gdap1_8'
'Stmn2_8'
'Pik3r5_7'
'Pik3r5_4'
'Alox12b_8'
'Pik3r2_7'
'Pik3r1_7'
'Pik3cd_7'
'Pik3cb_4'
'Pik3cb_7'
'Braf_9'
'Pik3c2b_2'
'Gch1_8'
'Phgdh_4'
'Pgk2_4'
'Braf_5'
'Cplx2_8'
'Per3_6'
'Pdyn_8'
'Htr1a_8'
'Pdpk1_6'
'Galnt9_8'
'Galnt6_8'
'Itga10_5'
'Cpa2_5'
'Pde6c_4'
'Galnt14_8'
'Thrsp_1 2 3'
'Cp_7'
'Gal_7'
'Pde11a_4'
'Gal3st3_8'
'Pcsk6_5'
'Gadd45g_6'
'Pclo_8'
'Pbk_4'
'Bmp2_4'
'Pax8_5'
'Col9a3_8'
'Pawr_4'
'Parp14_5'
'Papss2_5'
'Pak7_8'
'P2ry2_5'
'P2ry1_8'
'Otc_6'
'Gabbr2_8'
'Oprl1_8'
'Gabbr2_1 2'
'Oprk1_5'
'Gabbr1_8'
'Gabbr1_4'
'Opn4_2'
'G0s2_8'
'Olfr995_5'
'Fzd8_5'
'Olfr982_2'
'Olfr95_2'
'Olfr957_8'
'Olfr921_8'
'Olfr918_2'
'Olfr845_2'
'Olfr812_8'
'Olfr788_5'
'Olfr791_7'
'Adam12_9'
'Olfr791_5'
'Olfr788_2'
'Col19a1_8'
'Olfr76_2'
'Olfr74_2'
'Bet1_8'
'Olfr741_8'
'Olfr716_2'
'Olfr697_2'
'Olfr648_2'
'Olfr644_8'
'Olfr642_8'
'Olfr641_2'
'Olfr63_7'
'Olfr638_8'
'Olfr608_8'
'Olfr577_2'
'Olfr571_8'
'Olfr558_2'
'Col15a1_4'
'Olfr521_8'
'Olfr517_2'
'Olfr517_5'
'Olfr506_2'
'Olfr493_8'
'Olfr484_5'
'Fosl2_7'
'Olfr460_2'
'Olfr447_2'
'Olfr429_2'
'Olfr424_8'
'Olfr411_8'
'Olfr410_5'
'Olfr410_2'
'Olfr3_7'
'Upp2_6'
'Olfr3_2'
'Olfr399_8'
'Olfr397_8'
'Olfr38_8'
'Olfr382_8'
'Cml5_3 4'
'Olfr381_2'
'Olfr362_2'
'Olfr373_5'
'Olfr354_2'
'Olfr353_2'
'Bcl6_6 7'
'Olfr350_2'
'Olfr344_8'
'Olfr342_8'
'Olfr341_8'
'Olfr320_8'
'Olfr319_2'
'Olfr307_2'
'Olfr319_5'
'Olfr298_2'
'Olfr266_8'
'Olfr218_5'
'Olfr1_5'
'Olfr218_2'
'Bcl11b_8'
'Olfr1_2'
'Olfr181_5'
'Olfr187_8'
'Olfr195_5'
'Olfr181_2'
'Olfr167_2'
'Olfr166_8'
'Olfr15_5'
'Olfr15_2'
'Olfr1509_2'
'Olfr1467_5'
'Olfr1500_2'
'Olfr1494_8'
'Olfr1500_5'
'Olfr1467_2'
'Olfr1443_5'
'Olfr1444_2'
'Fgf15_2'
'Olfr1443_2'
'Olfr1442_2'
'Olfr1428_2'
'Olfr1404_2'
'Olfr1394_8'
'Olfr1393_8'
'Olfr1388_2'
'Olfr1384_8'
'Olfr1357_5'
'Olfr1356_2'
'Olfr1351_5'
'Olfr1346_8'
'Olfr1309_5'
'Olfr1309_2'
'Olfr128_8'
'Olfr127_8'
'Olfr125_2'
'Olfr1255_8'
'Olfr1240_2'
'Olfr1226_5'
'Olfr1221_5'
'Ckmt1_8'
'Fezf2_8'
'Olfr1221_2'
'Olfr1211_2'
'Olfr1211_5'
'Olfr1156_7'
'Fdps_6'
'Olfr114_8'
'Olfr1140_2'
'Olfr1089_5'
'Fcrla_8'
'Olfr1093_5'
'Olfr1020_5'
'Fbxo44_8'
'Fbxo2_8'
'Chst9_8'
'Odf1_4'
'Olfr1137_5'
'Ocrl_2'
'Chst12_8'
'Oca2_8'
'Akr1c21_8'
'Chst11_8'
'Fam13b_5'
'Nudt17_8'
'Nucb2_6'
'Ntsr1_2'
'Nts_8'
'Ntrk1_9'
'Chrm3_8'
'F2rl3_2'
'Chrm1_8'
'F2rl2_2'
'Tubb2a_8'
'Chrm1_2'
'F2r_8'
'Akr1c20_8'
'F13b_8'
'Nr0b2_9'
'Eya1_8'
'Chpf_8'
'Npy1r_8'
'Syt5_8'
'Tuba1b_8'
'Nppc_8'
'Nppa_7'
'Cyp51_6'
'Npas2_4'
'Npffr1_8'
'Ets1_4'
'Nov_8'
'Smarcd1_8'
'Hrc_4'
'Chga_5'
'Nppb_5'
'Esco2_8'
'Akr1c14_8'
'Nlrp3_5'
'Nhlh1_8'
'Ercc2_4'
'Ch25h_7'
'Txk_8'
'Spp2_8'
'Cfhr1_8'
'Nell1_8'
'Nell1_5'
'Neil3_4'
'Nefl_8'
'Nefm_8'
'Cfh_8'
'Ephx1_6'
'Ccnh_4'
'Ephb6_8'
'Ephb4_8'
'Cetn3_5'
'Ephb3_8'
'Ndn_8'
'Ndfip1_5'
'Epha8_8'
'Actl6b_8'
'Epha6_8'
'Cep55_8'
'Il22_5'
'Cyp2b13_4'
'Ncapg2_4'
'Cenpk_8'
'Epha1_8'
'Nat3_8'
'Nat3_6'
'Nat3_4'
'Nat2_8'
'Nat1_5'
'Napb_8'
'Actl6b_5'
'Avpr1a_9'
'Cenpe_4'
'Cyp4f14_8'
'Mypn_5'
'Myom2_8'
'Myom2_4'
'Enkur_8'
'Aurkc_5'
'Myod1_4'
'Emx2_8'
'Aplp1_8'
'Hils1_5'
'Myl7_8'
'Myl3_2'
'Cela1_5'
'Eln_7'
'Myh4_3'
'Elavl1_8'
'Atxn2_5'
'Eif4e3_5'
'Cdon_8'
'Ceacam1_5 6'
'Ak7_8'
'Muc1_5'
'Atrx_4'
'Cdkn3_4'
'Mtl5_5'
'Cyp2j13_5'
'Ms4a3_4'
'Mpp7_5'
'Egr2_8'
'Icam1_4'
'Cdk5r1_4'
'Mmp10_7'
'Mlxipl_8'
'Cdh8_8'
'Acta1_2 3'
'Atp2a2_8'
'Ahctf1_6'
'Ecm1_8'
'Vip_8'
'Cdh5_5'
'Meox2_6'
'Cdh4_8'
'Med13_8'
'Mecp2_8'
'Melk_4'
'Cdh4_5'
'Ugt3a2_8'
'Mdm4_8'
'Tef_4'
'Spc25_8'
'Cdh22_8'
'Mcf2l_8'
'Dusp4_8'
'Mc1r_8'
'Dusp1_6'
'Atic_4'
'Duoxa2_8'
'Cdh15_8'
'Itih4_8'
'Dst_8'
'Cdh12_8'
'Dse_8'
'Mapk3_4'
'Twistnb_5'
'Cdh11_8'
'Map3k12_8'
'Map2k6_6'
'Madcam1_4'
'Cdh10_8'
'Drd1a_8'
'Lypla1_5'
'Ly6c1_8'
'Dpyd_8'
'Cdca3_4'
'Dpt_8'
'Ltb4r2_5'
'Ltb4r1_8'
'Cdc7_8'
'Doc2b_8'
'Lrrk2_8'
'Lrp1_5'
'Lpar4_8'
'Synj1_8'
'Lor_8'
'Dmrta2_8'
'Lipa_8'
'Dmgdh_8'
'Arhgef4_8'
'Lima1_8'
'Dlx5_5'
'Lig4_5'
'Dlx2_8'
'Arhgef2_8'
'Lgi1_8'
'Lef1_4'
'Apitd1_8'
'Arhgef2_5'
'Ccr3_7'
'Dio2_5'
'Lat2_4'
'Cybrd1_8'
'Dhx38_5'
'Krt9_8'
'Cd52_8'
'Arhgef17_8'
'Hand2_6'
'Afap1_4'
'Krt13_1 2'
'Krt10_2'
'Wasf2_5'
'Spink8_8'
'Kcnab1_8'
'Kmo_8'
'Klk1b8_8'
'Abcg8_8'
'Klk1b4_8'
'Adrb1_8'
'Klk1b3_8'
'Klk1b21_8'
'Klf6_7'
'Klf6_3'
'Stat5a_4'
'Kirrel2_8'
'Dera_4'
'Cd3d_4'
'Kiss1r_8'
'Depdc1a_4'
'Adra2c_8'
'Kif20b_8'
'Kif20b_4'
'Kif15_8'
'Selplg_4'
'Abcg5_8'
'Kcnq5_8'
'Defb3_2'
'Cd27_8'
'Arhgap1_5'
'Kcnq2_4'
'Defb33_8'
'Kcnh3_8'
'Kcnh3_5'
'Kcnh2_5'
'Kcnh1_8'
'Kcng4_8'
'Defb1_5'
'Kcne1_8'
'Arg2_8'
'Kcnc4_5'
'Kcnab3_8'
'Ccr7_7'
'Syt2_8'
'Hsd17b2_8'
'Adora2b_8'
'Tomt_5'
'Itpr1_5'
'Itpr2_5'
'Vcan_3 4'
'Itpr3_5'
'Ifitm7_8'
'Tbc1d1_4'
'Serpinb1a_4'
'Itgb8_5'
'Itgb7_5'
'Dctd_5'
'Itgb3_5'
'Ccr4_7'
'Tktl2_4'
'Camkk1_8'
'Itgav_5'
'Spag6_8'
'Tagln_8'
'Itga9_5'
'Itga5_5'
'Itga8_5'
'Ccr1l1_7'
'Ccnb2_4'
'Ccr1l1_5'
'Trib3_5'
'Sorcs2_8'
'Insig2_5'
'Tnni3_4'
'Tnfrsf21_8'
'Tnfrsf11b_5'
'Slc6a7_8'
'Tkt_4'
'Adora2b_4'

## Sheet: Sheet4
Ranking from algorithm made in the paper(brown adipose)	total degrees(in+out)
'''Acaa1b'''	2
'''Actn4'''	5
'''Adam17'''	3
'''Atrx'''	3
'''Aurka'''	52
'''B2m'''	6
'''Ccnb1'''	22
'''Ccnb2'''	8
'''Ccnd2'''	7
'''Cdc20'''	39
'''Cenpa'''	12
'''Cenph'''	12
'''Chchd1'''	4
'''Chgb'''	2
'''Clec7a'''	2
'''Cmpk2'''	4
'''Cp'''	38
'''Ddb1'''	8
'''Diablo'''	2
'''Dnajc3'''	1
'''Dvl2'''	6
'''Eif2s3y'''	8
'''Eif3a'''	2
'''Eif3e'''	11
'''Eif4g1'''	18
'''Eprs'''	4
'''Ezh2'''	5
'''Foxo1'''	10
'''Gal'''	28
'''Gas6'''	3
'''Gcgr'''	14
'''Ggh'''	4
'''Gna12'''	5
'''Gnai1'''	22
'''Gnat2'''	1
'''Gnb5'''	9
'''Grxcr2'''	1
'''Hdac1'''	10
'''Hgs'''	2
'''Irf2'''	5
'''Jam3'''	7
'''Kcnq1'''	3
'''Kctd16'''	1
'''Kpna2'''	10
'''Lap3'''	6
'''Lpl'''	37
'''Lum'''	7
'''Mapk1'''	31
'''Mapkapk2'''	2
'''Mcm7'''	33
'''Mmp3'''	10
'''Mrpl53'''	1
'''Ms4a6d'''	1
'''Myh10'''	6
'''Nck1'''	11
'''Ncl'''	6
'''Nfic'''	2
'''Nr1d2'''	3
'''Nras'''	17
'''Nup37'''	20
'''Pak1'''	10
'''Pdx1'''	9
'''Pik3cd'''	8
'''Pik3r2'''	20
'''Plxnb1'''	5
'''Pnpla7'''	7
'''Pold1'''	10
'''Polr2i'''	4
'''Polr2k'''	18
'''Polr3k'''	6
'''Pparg'''	12
'''Ppp2cb'''	12
'''Ppp2r1a'''	18
'''Prkcd'''	11
'''Prodh2'''	4
'''Prpf31'''	3
'''Psmd12'''	14
'''Pten'''	12
'''Ptpn11'''	5
'''Pygb'''	4
'''Rac2'''	63
'''Rbl1'''	5
'''Reep1'''	2
'''Rela'''	6
'''Rps3'''	9
'''Scg3'''	1
'''Scgb1a1'''	11
'''Sec24b'''	5
'''Slc9a3r1'''	6
'''Smarcd3'''	14
'''Stat1'''	62
'''Suclg1'''	3
'''Synj1'''	6
'''Taf9'''	15
'''Tcea1'''	2
'''Tceb3'''	2
'''Timm8b'''	4
'''Tlr4'''	2
'''Tomm7'''	2
'''Tyms'''	12
'''Uqcrb'''	7
'''Zfpm2'''	2
'''2410004P03Rik'''	1
'''4930444G20Rik'''	4
'''AF366264'''	4
'''Abcg8'''	1
'''Ace'''	4
'''Acot12'''	4
'''Acot3'''	2
'''Actl6b'''	2
'''Adcyap1'''	26
'''Adora2b'''	8
'''Ahcy'''	3
'''Akr1c18'''	11
'''Akr1c21'''	1
'''Aldh1a2'''	5
'''Amica1'''	3
'''Angpt1'''	1
'''Ank3'''	4
'''Apitd1'''	9
'''Apln'''	5
'''Axin1'''	6
'''B3gnt7'''	3
'''Bcl11a'''	1
'''Brip1'''	1
'''Bst1'''	4
'''Bub1b'''	36
'''Cacng4'''	3
'''Car9'''	2
'''Ccl26'''	7
'''Cd200r3'''	1
'''Cd4'''	76
'''Cdh11'''	1
'''Cdh22'''	1
'''Cdh9'''	1
'''Cenpe'''	8
'''Cenpi'''	30
'''Cfhr1'''	2
'''Chek1'''	18
'''Col15a1'''	11
'''Col9a3'''	1
'''Cpt1c'''	2
'''Crlf1'''	1
'''Cryge'''	1
'''Cspg5'''	11
'''Cttn'''	7
'''Cux2'''	2
'''Cyp17a1'''	3
'''Cyp2c37'''	12
'''Cyp2j13'''	5
'''Defb2'''	4
'''Defb33'''	1
'''Depdc1b'''	8
'''Dmgdh'''	2
'''Dmrta2'''	1
'''Ecm1'''	1
'''Elavl1'''	1
'''Eno2'''	6
'''Erbb2'''	16
'''Etv6'''	2
'''Evpl'''	2
'''F2rl3'''	12
'''Fanci'''	1
'''Fdx1'''	1
'''Ffar1'''	10
'''Fgf14'''	3
'''Fignl1'''	8
'''Fut4'''	6
'''Fzd8'''	1
'''Gabra2'''	1
'''Gas7'''	2
'''Gcn1l1'''	2
'''Gins2'''	2
'''Gipr'''	1
'''Gli3'''	1
'''Glp1r'''	12
'''Glyctk'''	5
'''Gnrh1'''	23
'''Grin3b'''	2
'''Gsta2'''	18
'''Gucy1b3'''	10
'''Gucy2f'''	6
'''Hapln1'''	1
'''Hmgcll1'''	1
'''Hpse'''	5
'''Hs3st6'''	1
'''Igfbp2'''	1
'''Igj'''	1
'''Il22'''	1
'''Il4'''	11
'''Inhbe'''	5
'''Irf5'''	6
'''Itgav'''	4
'''Itgb1'''	18
'''Itih1'''	9
'''Kcnh2'''	1
'''Kdsr'''	2
'''Kif3c'''	2
'''Kif4'''	16
'''Klk1b4'''	8
'''Krt10'''	1
'''Lamc2'''	19
'''Lcat'''	1
'''Lilrb4'''	4
'''Mapk8ip1'''	3
'''Med22'''	6
'''Mkl1'''	2
'''Mmp10'''	4
'''Mmp13'''	19
'''Mthfr'''	3
'''Myl7'''	1
'''Nags'''	1
'''Ncf1'''	4
'''Ncstn'''	3
'''Ndufb2'''	6
'''Nefl'''	3
'''Nog'''	10
'''Nppa'''	22
'''Ntrk1'''	7
'''Ntsr1'''	25
'''Ofcc1'''	1
'''Olfr1'''	77
'''Olfr1054'''	2
'''Olfr1090'''	2
'''Olfr1140'''	1
'''Olfr1394'''	1
'''Olfr1428'''	1
'''Olfr1444'''	1
'''Olfr1451'''	1
'''Olfr167'''	4
'''Olfr187'''	1
'''Olfr362'''	1
'''Olfr382'''	1
'''Olfr508'''	3
'''Olfr577'''	1
'''Olfr642'''	1
'''Olfr644'''	1
'''Olfr76'''	46
'''Olfr780'''	3
'''Olfr921'''	1
'''P4ha3'''	5
'''Pbk'''	10
'''Pcsk2'''	4
'''Pde8b'''	9
'''Pik3r1'''	51
'''Plcd3'''	2
'''Plch1'''	2
'''Plekhb1'''	1
'''Pnliprp1'''	4
'''Ppard'''	6
'''Ppp1r12b'''	1
'''Prrx1'''	1
'''Pycr1'''	2
'''Pyy'''	4
'''Qprt'''	2
'''Rangap1'''	21
'''Rgs14'''	2
'''Rnase1'''	6
'''Rrm2'''	22
'''Rtn1'''	7
'''Rxfp1'''	1
'''Scd2'''	1
'''Scn1b'''	2
'''Sct'''	7
'''Sdc3'''	5
'''Sema4f'''	1
'''Serpinb3c'''	1
'''Sf3a2'''	2
'''Sfrp1'''	5
'''Sgol2'''	11
'''Slc25a13'''	1
'''Slc33a1'''	2
'''Slc5a5'''	2
'''Slc7a10'''	1
'''Spc25'''	1
'''Sptlc2'''	3
'''Sptlc3'''	3
'''Ssr4'''	2
'''Syt5'''	2
'''Tagln3'''	1
'''Tat'''	2
'''Tbc1d1'''	1
'''Tff2'''	2
'''Tnp1'''	3
'''Trerf1'''	1
'''Trpc6'''	3
'''Tubb3'''	1
'''U2af2'''	5
'''Vav1'''	5
'''Vcl'''	3
'''Vps18'''	1
'''Wnt7b'''	4
'''Zwilch'''	13
'''Ablim1'''	3
'''Adcy2'''	28
'''Alpi'''	4
'''Arhgap29'''	6
'''Arhgef11'''	19
'''Calml3'''	9
'''Cidea'''	1
'''Drd1a'''	5
'''Foxa2'''	15
'''Fscn1'''	1
'''Fzd9'''	5
'''Gpc5'''	6
'''Hoxb5'''	2
'''Hps3'''	7
'''Ifitm2'''	1
'''Ifitm7'''	1
'''Kcnip4'''	1
'''Lmod2'''	3
'''Mstn'''	3
'''Ndufa8'''	3
'''Nfib'''	1
'''Nppc'''	1
'''Nudt17'''	1
'''Nup153'''	7
'''Oca2'''	1
'''Olfr1384'''	1
'''Olfr424'''	1
'''Olfr744'''	3
'''Parp14'''	1
'''Pole'''	9
'''Ppp3r1'''	13
'''Prkar2a'''	3
'''Rpl7a'''	2
'''Rtn4r'''	2
'''Spn'''	2
'''Thbs4'''	4
'''Tiam2'''	3
'''Wif1'''	5
'''Arnt'''	2
'''B4galt2'''	5
'''Car2'''	2
'''Cd200r1'''	2
'''Cdca5'''	18
'''Ckmt1'''	1
'''Col3a1'''	11
'''Elavl4'''	2
'''Gnb3'''	2
'''Grin1'''	2
'''Ifngr2'''	3
'''Kif3b'''	1
'''Ksr1'''	1
'''Mdm2'''	11
'''Pnpla5'''	2
'''Prl'''	36
'''Rho'''	32
'''Srebf2'''	6
'''Tnni3'''	4
'''Ttyh2'''	1
'''Xrn1'''	5
'''Zp3'''	1
'''Acnat2'''	1
'''Acsbg2'''	3
'''Adamts4'''	3
'''Akr1c14'''	1
'''Akr1c20'''	1
'''Atp6v1g2'''	2
'''Aurkc'''	2
'''B3gat1'''	1
'''BC005764'''	2
'''Bhlhe41'''	2
'''C330027C09Rik'''	16
'''C8b'''	1
'''C9'''	1
'''Cacnb4'''	1
'''Cacng3'''	6
'''Calb1'''	5
'''Ccr1l1'''	8
'''Cdc7'''	4
'''Cdca3'''	8
'''Cdh8'''	3
'''Cdon'''	1
'''Ceacam1'''	4
'''Chga'''	7
'''Chrm3'''	9
'''Cldn1'''	9
'''Cldn8'''	4
'''Cml2'''	1
'''Col23a1'''	3
'''Crhbp'''	1
'''Cyp19a1'''	2
'''Cyp2a5'''	5
'''Cyp2c38'''	14
'''Cyp3a16'''	36
'''Cyp4a10'''	33
'''Cyp4f14'''	1
'''Defb1'''	19
'''Dmrt2'''	2
'''Dnaic2'''	2
'''Doc2b'''	1
'''Dscaml1'''	1
'''Dtx1'''	1
'''Dynlrb2'''	2
'''Emx2'''	1
'''Enkur'''	1
'''Epha1'''	1
'''Ephb6'''	2
'''Etv1'''	1
'''Exoc1'''	2
'''F13b'''	3
'''F2rl2'''	12
'''Fabp4'''	6
'''Fezf2'''	1
'''Fgf12'''	3
'''Fgf13'''	3
'''Fhl2'''	4
'''Fthl17'''	4
'''Fzd3'''	5
'''Gal3st3'''	1
'''Galnt14'''	1
'''Gdap1'''	1
'''Gjb6'''	1
'''Gjd2'''	1
'''Glp2r'''	6
'''Gria1'''	3
'''Gria3'''	6
'''Gria4'''	2
'''Grp'''	18
'''H2-Q1'''	11
'''Haao'''	1
'''Hils1'''	1
'''Hkdc1'''	6
'''Hoxb4'''	1
'''Hrh3'''	13
'''Hsd11b1'''	3
'''Hsd17b2'''	2
'''Htr5b'''	1
'''Igfbp1'''	8
'''Igfbp5'''	9
'''Igsf5'''	6
'''Il17a'''	2
'''Il17c'''	1
'''Il1rap'''	3
'''Ina'''	5
'''Inpp5j'''	4
'''Kcne1'''	1
'''Kcnh3'''	2
'''Kcnj14'''	1
'''Kcnj3'''	2
'''Kcnq2'''	5
'''Kcnq5'''	1
'''Kif15'''	1
'''Kif20b'''	8
'''Kif5c'''	4
'''Kl'''	22
'''Kmo'''	1
'''Krt71'''	1
'''Kynu'''	2
'''Lgi1'''	1
'''Lipc'''	2
'''Ltb4r2'''	5
'''Ly6c1'''	1
'''Lyz2'''	2
'''Mgat5'''	2
'''Mtl5'''	1
'''Mylk3'''	3
'''Nanos1'''	1
'''Neurod1'''	3
'''Nphs2'''	4
'''Npy5r'''	3
'''Nr1i2'''	7
'''Nr2f1'''	4
'''Nup160'''	18
'''Olfr1157'''	2
'''Olfr1238'''	1
'''Olfr1240'''	4
'''Olfr1346'''	1
'''Olfr1494'''	1
'''Olfr341'''	1
'''Olfr354'''	1
'''Olfr381'''	8
'''Olfr638'''	1
'''Olfr641'''	46
'''Olfr690'''	3
'''Olfr716'''	1
'''Olfr982'''	1
'''Otof'''	1
'''Pde6c'''	1
'''Pdpn'''	2
'''Plxna3'''	5
'''Ppp3r2'''	7
'''Prm1'''	1
'''Rad54b'''	1
'''Rassf5'''	3
'''Rgma'''	1
'''Rgs17'''	2
'''Rgs20'''	2
'''Rlbp1'''	1
'''Rspo2'''	2
'''Saa4'''	1
'''Scn2a1'''	11
'''Serpina10'''	2
'''Shank1'''	2
'''Shd'''	1
'''Siglece'''	1
'''Slc6a1'''	1
'''Slc6a4'''	3
'''Slc6a7'''	1
'''Sp9'''	2
'''Spag6'''	1
'''Spo11'''	5
'''Spp2'''	1
'''Sst'''	26
'''Stmn2'''	1
'''Sv2a'''	1
'''Syt2'''	1
'''Tacr1'''	14
'''Tacr3'''	4
'''Tg'''	47
'''Tktl2'''	2
'''Tnfsf4'''	2
'''Tubg2'''	10
'''Ugt2b37'''	2
'''Ugt2b38'''	6
'''Ung'''	1
'''Vcan'''	4
'''Wnt3'''	4
'''Wnt7a'''	4
'''Zic3'''	1
'''2810007J24Rik'''	3
'''Adra2a'''	54
'''Adra2c'''	3
'''Anxa2'''	8
'''Atp2a2'''	1
'''Atp6v1b2'''	2
'''Avpr1a'''	1
'''Brms1l'''	1
'''Camkk1'''	1
'''Cdk5r1'''	9
'''Cnp'''	2
'''Col18a1'''	8
'''Cs'''	54
'''Cx3cr1'''	13
'''Cyp26b1'''	15
'''Dnmt1'''	4
'''Enpp1'''	8
'''Ephx1'''	4
'''Etfa'''	2
'''Etfdh'''	2
'''Ggt5'''	4
'''Gmpr'''	5
'''Grin2d'''	8
'''H2-DMb1'''	3
'''Hey2'''	3
'''Hsd3b1'''	7
'''Il15ra'''	3
'''Insig2'''	2
'''Kcna1'''	6
'''Mt2'''	22
'''Mthfd1'''	6
'''Myl9'''	5
'''Ndufs3'''	3
'''Ngfrap1'''	2
'''Nnmt'''	4
'''Npy1r'''	3
'''Ppl'''	2
'''Slc25a4'''	1
'''Tst'''	1
'''Tuba8'''	2
'''Vegfb'''	8
'''Wnt10a'''	4
'''Pcna'''	21
'''Tpo'''	4
'''Myod1'''	5
'''2810417H13Rik'''	6
'''Acat2'''	6
'''Acat3'''	1
'''Agpat4'''	11
'''Aldh2'''	23
'''Arap2'''	6
'''Asah2'''	1
'''Birc3'''	1
'''Cacna2d1'''	1
'''Casp8'''	8
'''Cd34'''	5
'''Cfh'''	2
'''Chpf'''	1
'''Cish'''	3
'''Col4a2'''	17
'''Csgalnact1'''	3
'''Cycs'''	1
'''Dgkz'''	6
'''Dpt'''	1
'''Dusp8'''	2
'''Enah'''	2
'''Ephb4'''	1
'''Ets2'''	3
'''Fez1'''	1
'''Fzd2'''	5
'''Gadd45g'''	1
'''Gja1'''	16
'''Igf1r'''	19
'''Igf2bp2'''	1
'''Igfals'''	4
'''Lima1'''	1
'''Mmp17'''	1
'''Nrp1'''	25
'''Olfr1065'''	1
'''Olfr1222'''	7
'''Olig1'''	2
'''Pex10'''	1
'''Plbd1'''	2
'''Ppp1r1a'''	2
'''Pros1'''	7
'''Prpf19'''	11
'''Rbbp4'''	5
'''Runx1t1'''	2
'''Sar1b'''	1
'''Serpina3n'''	1
'''Sod3'''	1
'''Sox4'''	2
'''Tgfb1'''	34
'''Tln1'''	16
'''Vdac1'''	3
'''Zfpm1'''	3
'''Acmsd'''	1
'''Dntt'''	11
'''Frzb'''	3
'''Il17ra'''	2
'''Mypn'''	1
'''Nos1'''	8
'''Pax5'''	4
'''Robo2'''	1
'''Trpv6'''	1
'''Zap70'''	4
'''Ang'''	4
'''Cldn11'''	5
'''Cntn6'''	1
'''Cyp4a31'''	4
'''Decr2'''	1
'''Dgkg'''	12
'''Gprc5a'''	1
'''Kcnab3'''	2
'''Klk1b3'''	8
'''Klk1b9'''	2
'''Krt84'''	3
'''Krt9'''	3
'''Mdm4'''	2
'''Ms4a3'''	1
'''Myrip'''	1
'''Olfr1351'''	7
'''Olfr350'''	8
'''Prl4a1'''	1
'''Ptn'''	2
'''Reg1'''	4
'''Rhobtb1'''	1
'''Rhod'''	7
'''Serpinb1c'''	1
'''Cdh4'''	2
'''Dcp1a'''	3
'''Mgat4c'''	3
'''Sgol1'''	17
'''Thpo'''	3
'''Igf1'''	91
'''Noxa1'''	2
'''Pip5k1b'''	17
'''Cacnb3'''	1
'''Casp7'''	2
'''Cyp26a1'''	3
'''Efna2'''	8
'''Evl'''	2
'''Fkbp1b'''	1
'''Grin2c'''	3
'''Gsta1'''	13
'''Gstm5'''	5
'''Hhex'''	3
'''Hif3a'''	1
'''Il17rd'''	1
'''Itga5'''	4
'''Kcna2'''	16
'''Ndufb6'''	6
'''Pcsk6'''	1
'''Prodh'''	4
'''Prom1'''	3
'''Reep2'''	1
'''Sh3pxd2b'''	1
'''Shc3'''	3
'''Smpd3'''	4
'''Tmprss6'''	1
'''Ust'''	1
'''Acbd7'''	2
'''Ccl9'''	23
'''Ccr6'''	20
'''Cenpk'''	1
'''Cidec'''	2
'''Cxcr3'''	5
'''Ddx3y'''	4
'''Ifitm6'''	1
'''Il11'''	3
'''Kif22'''	15
'''Med12'''	2
'''Mki67'''	42
'''Nuf2'''	8
'''Olfr1226'''	7
'''Olfr1255'''	1
'''Olfr344'''	1
'''Olfr399'''	1
'''Olfr522'''	7
'''Preb'''	3
'''Sult1e1'''	10
'''Zeb2'''	2
'''Agmat'''	2
'''Gp1bb'''	5
'''Kcna5'''	20
'''Olfr1153'''	24
'''Wwox'''	2
'''Cspg4'''	10
'''Cyp4b1'''	1
'''Fbxo44'''	1
'''Lrp1'''	1
'''Pde4d'''	4
'''Pla2g15'''	1
'''Rap1gap'''	2
'''Rsph1'''	1
'''Thbs3'''	4
'''Tnfsf10'''	7
'''Ugcg'''	2
'''Utrn'''	2
'''Gast'''	31
'''Rgs4'''	44
'''Tagln'''	4
'''Ybx1'''	2
'''3110035E14Rik'''	2
'''Bahcc1'''	1
'''Dscam'''	3
'''Erbb3'''	20
'''Ghsr'''	3
'''Hcrtr2'''	1
'''Lct'''	3
'''Nipal1'''	3
'''Odf1'''	1
'''Olfr16'''	5
'''Plcg1'''	9
'''Rab8b'''	2
'''Scn2b'''	2
'''Tbr1'''	3
'''Tmprss2'''	2
'''Bche'''	2
'''Lhx2'''	2
'''Socs1'''	4
'''Adh4'''	6
'''Amph'''	1
'''Apcs'''	5
'''Apom'''	3
'''Ccr3'''	5
'''Cdkn3'''	3
'''Cep55'''	26
'''Cldn3'''	7
'''Cml5'''	1
'''Col5a3'''	5
'''Cpa2'''	1
'''Cyp3a11'''	22
'''Dpp6'''	5
'''Esco2'''	20
'''Fam13b'''	1
'''G6pc'''	9
'''Ghrh'''	1
'''Hcrt'''	16
'''Hrh1'''	8
'''Il6ra'''	2
'''Kif2c'''	10
'''Kirrel3'''	2
'''Kiss1r'''	8
'''Lat2'''	1
'''Madcam1'''	2
'''Ncapg'''	9
'''Nkx6-1'''	3
'''Nppb'''	4
'''Olfr1093'''	7
'''Olfr1356'''	1
'''Olfr1393'''	1
'''Olfr1500'''	8
'''Olfr38'''	9
'''Olfr397'''	1
'''Olfr493'''	1
'''Olfr558'''	1
'''Olfr608'''	1
'''Olfr703'''	3
'''Olfr957'''	1
'''Runx1'''	6
'''Ryr2'''	13
'''Selplg'''	5
'''Slc17a6'''	2
'''Slc22a1'''	1
'''Srgap3'''	9
'''B3gnt3'''	5
'''Bmp5'''	1
'''Cdh10'''	1
'''Cyp2d22'''	7
'''Cyp3a13'''	20
'''Cyp3a44'''	70
'''Dlx2'''	1
'''Dlx6'''	1
'''Epha5'''	4
'''Epha6'''	1
'''Epha7'''	3
'''Epha8'''	1
'''Ereg'''	11
'''Gabra4'''	1
'''Gabrb3'''	1
'''Gjb1'''	2
'''Hs3st2'''	1
'''Il1r2'''	3
'''Itgb3'''	13
'''Lrrn3'''	1
'''Mgat3'''	2
'''Mgat5b'''	2
'''Nfe2'''	2
'''Nlgn1'''	2
'''Npy2r'''	3
'''Ogdhl'''	2
'''Olfr918'''	2
'''Opn4'''	6
'''Pak7'''	2
'''Pbsn'''	1
'''Pclo'''	1
'''Plp1'''	2
'''Rdh16'''	4
'''Scg2'''	2
'''Serpina5'''	3
'''Sftpd'''	3
'''Slc17a7'''	2
'''Slc26a4'''	1
'''Slc7a6'''	1
'''Slpi'''	3
'''Syn1'''	2
'''Tcf21'''	1
'''Ugt8a'''	4
'''Entpd3'''	23
'''Aoc3'''	1
'''Aplnr'''	4
'''Atoh7'''	1
'''Cacng2'''	2
'''Camk2b'''	9
'''Col27a1'''	3
'''Csad'''	3
'''Cyp2c54'''	12
'''Dst'''	4
'''Elmo1'''	2
'''Ephb1'''	1
'''Fcrla'''	1
'''Gabbr1'''	3
'''Gabbr2'''	6
'''Gabra5'''	1
'''Gmnn'''	2
'''Gng11'''	4
'''Gpr17'''	34
'''Gpr4'''	2
'''Grik5'''	1
'''H2-M10.5'''	3
'''Hbb-y'''	1
'''Klk1b21'''	2
'''Lig4'''	1
'''Mtnr1a'''	21
'''Nefh'''	4
'''Nr5a2'''	14
'''Olfr633'''	3
'''Pdgfb'''	5
'''Pdyn'''	15
'''Pik3c2b'''	6
'''Pla2g4e'''	8
'''Pmm1'''	1
'''Pou4f2'''	2
'''Ppap2a'''	17
'''Rorc'''	5
'''Scn8a'''	6
'''Sema6a'''	1
'''Serpinb2'''	2
'''Sgpl1'''	2
'''Tbx3'''	1
'''Tmod3'''	2
'''Cyp2b13'''	16
'''Ak1'''	6
'''Eif2s1'''	8
'''Hmgcr'''	4
'''Ncbp1'''	11
'''Ndufa2'''	4
'''Ndufb3'''	4
'''Nedd4'''	11
'''Sirpa'''	5
'''Txn1'''	4
'''Ube2c'''	20
'''Acyp2'''	2
'''Afap1'''	3
'''Ccdc92'''	1
'''Cldn15'''	4
'''Dbt'''	2
'''Decr1'''	1
'''Dhrs4'''	2
'''Dlst'''	2
'''G0s2'''	2
'''Mbp'''	6
'''Myl3'''	1
'''Nat1'''	1
'''Nit2'''	4
'''Nucb2'''	1
'''Rhoq'''	8
'''S1pr2'''	3
'''Sh3kbp1'''	5
'''Stat5a'''	2
'''Fgf15'''	2
'''Mecp2'''	10
'''Rock2'''	9
'''Slc18a2'''	4
'''Dvl3'''	6
'''Acadl'''	4
'''C3'''	42
'''Cat'''	3
'''Limk1'''	5
'''Mmp2'''	5
'''Ripk1'''	3
'''Snai2'''	2
'''Srf'''	10
'''Eif2ak1'''	2
'''Ghrl'''	40
'''Muc5ac'''	3
'''Aurkb'''	24
'''Impdh1'''	1
'''Acacb'''	6
'''Tjp2'''	6
'''Adcy8'''	18
'''Calb2'''	4
'''Ccr4'''	5
'''Cd27'''	2
'''Cdh3'''	2
'''Col8a2'''	1
'''Dct'''	3
'''Drd2'''	49
'''Ffar3'''	3
'''Galnt9'''	1
'''Gh'''	49
'''Grpr'''	8
'''Kcnq4'''	10
'''Kirrel2'''	1
'''Npsr1'''	12
'''Olfr1020'''	7
'''Olfr1156'''	2
'''Olfr127'''	1
'''Olfr307'''	1
'''Olfr342'''	1
'''Olfr355'''	3
'''Olfr411'''	1
'''Olfr521'''	1
'''Olfr845'''	1
'''Pax8'''	1
'''Pgk2'''	2
'''Pnoc'''	7
'''Prl7a2'''	3
'''Scnn1a'''	5
'''Stab2'''	1
'''Sv2b'''	1
'''Tac2'''	8
'''Vip'''	4
'''Hmox1'''	5
'''Abcc8'''	9
'''Cd244'''	1
'''Scg5'''	5
'''Cda'''	4
'''Ch25h'''	1
'''Csf2rb'''	4
'''Dab2'''	4
'''Degs2'''	3
'''Dio2'''	1
'''Fas'''	25
'''Kcns3'''	7
'''Nat3'''	3
'''Nts'''	44
'''Plin4'''	1
'''Rhov'''	6
'''Rtp1'''	4
'''St6galnac5'''	1
'''Tex12'''	1
'''Tgfb2'''	7
'''Oaz3'''	13
'''Axin2'''	7
'''Cd38'''	5
'''Hs6st2'''	1
'''Gch1'''	5
'''Id4'''	5
'''Lpcat4'''	10
'''Rpa3'''	9
'''H2-K1'''	5
'''Gsta4'''	4
'''Il4ra'''	4
'''Phkg1'''	4
'''Dlx1'''	5
'''Ercc6l'''	7
'''Lingo1'''	2
'''Cdh5'''	2
'''Med13'''	6
'''Sdc2'''	8
'''Bub1'''	50
'''Chl1'''	4
'''Plxnb3'''	3
'''Camk2a'''	11
'''Depdc7'''	6
'''Lin9'''	6
'''Clcf1'''	2
'''Pex13'''	1
'''Nhlh1'''	1
'''Fgf23'''	11
'''Pex7'''	3
'''Duoxa2'''	1
'''Kif5a'''	4
'''Pcsk5'''	5
'''Adcyap1r1'''	6
'''Guca2a'''	1
'''Il12a'''	5
'''Pla2g12b'''	8
'''Sox10'''	4
'''Cox8b'''	2
'''Nlrp3'''	1
'''Ppp2r1b'''	9
'''Prc1'''	8
'''Sdc4'''	7
'''Adrb1'''	5
'''Ak5'''	5
'''B3galt2'''	2
'''B4galt4'''	2
'''Col17a1'''	9
'''Cyp27a1'''	3
'''Cyr61'''	2
'''Defb7'''	5
'''Dgat2'''	6
'''Dgke'''	6
'''Dgkh'''	6
'''Dusp1'''	3
'''Egr2'''	3
'''Foxc1'''	1
'''Gucy1b2'''	1
'''Hbegf'''	16
'''Hey1'''	2
'''Itpka'''	1
'''Jam2'''	3
'''Klf6'''	4
'''Lzts1'''	1
'''Npffr1'''	8
'''Ntrk3'''	2
'''Olfr1357'''	7
'''Olfr1467'''	8
'''Oprl1'''	23
'''Pcsk1'''	6
'''Pfkfb1'''	1
'''Pfkm'''	1
'''Plat'''	6
'''Plk3'''	1
'''Ptger4'''	9
'''Rgs18'''	28
'''Rln1'''	2
'''Scn1a'''	2
'''Sgpp2'''	5
'''Sox17'''	3
'''Zfp36'''	6
'''Arhgdig'''	12
'''Masp1'''	1
'''Trpc5'''	4
'''Gata2'''	6
'''Adam12'''	1
'''Mmp7'''	4
'''Rasgrf1'''	15
'''Acta2'''	3
'''Dvl1'''	8
'''Abcb4'''	2
'''F12'''	5
'''Lpar4'''	8
'''Eln'''	2
'''Pank1'''	2
'''Dync1i1'''	5
'''Adam15'''	2
'''Bcl6'''	6
'''Prlr'''	2
'''Mttp'''	2
'''Duox1'''	3
'''Prkcz'''	2
'''Cds1'''	7
'''Npas2'''	5
'''Boc'''	1
'''Cdt1'''	4
'''Crk'''	20
'''Cyba'''	4
'''Cybb'''	4
'''Dcn'''	9
'''Fpr-rs3'''	17
'''Fgf6'''	4
'''Hes5'''	1
'''Melk'''	8
'''Adipoq'''	20
'''Alox8'''	1
'''Cdh12'''	1
'''Dlk2'''	1
'''Folh1'''	2
'''Grm5'''	5
'''Htr2b'''	2
'''Msh4'''	1
'''Olfr1443'''	8
'''Olfr506'''	1
'''Ugt3a2'''	1
'''Fn1'''	74
'''Meox2'''	1
'''Arg2'''	1
'''Timeless'''	2
'''Tshr'''	3
'''Fosl2'''	5
'''Csf2rb2'''	4
'''Myl1'''	19
'''P2ry2'''	3
'''Fgfr1'''	25
'''Ccnh'''	7
'''Cyp51'''	4
'''Galc'''	6
'''Casp14'''	2
'''Dctd'''	2
'''Defb3'''	15
'''Defb34'''	3
'''Dlx5'''	1
'''Fyb'''	2
'''Galr2'''	1
'''Gpx6'''	4
'''Olfr1101'''	45
'''Olfr1225'''	11
'''Olfr24'''	22
'''Ptpn7'''	2
'''Wee1'''	2
'''Ctnnd1'''	13
'''Nlrx1'''	1
'''Xcl1'''	11
'''Amh'''	4
'''Bdnf'''	15
'''Mog'''	2
'''Flt4'''	12
'''Slc2a4'''	10
'''Tnfrsf10b'''	6
'''Cyp21a1'''	6
'''Slc3a1'''	4
'''Nos2'''	6
'''Kcnj10'''	2
'''Onecut1'''	3
'''Fmo3'''	10
'''Pomc'''	22
'''Lyve1'''	4
'''Dpyd'''	1
'''Enpp2'''	5
'''Plxna2'''	7
'''Ireb2'''	2
'''Ncor1'''	8
'''Irf6'''	6
'''Ywhag'''	4
'''Myf5'''	2
'''H6pd'''	1
'''Olig2'''	2
'''Nrxn1'''	2
'''Gng4'''	3
'''Bcan'''	16
'''Bmp10'''	3
'''Cckbr'''	11
'''Cd226'''	2
'''Cd3g'''	3
'''Cd8a'''	3
'''Cxcl15'''	11
'''Cyp2a4'''	23
'''Cyp2j5'''	14
'''Ddx60'''	9
'''Defb10'''	1
'''Galnt3'''	2
'''Glyat'''	1
'''Gpr132'''	3
'''Hsd3b6'''	5
'''Htr1a'''	3
'''Keg1'''	1
'''Krt13'''	5
'''Olfr1085'''	45
'''Olfr1089'''	7
'''Olfr1137'''	7
'''Olfr125'''	4
'''Olfr310'''	1
'''Olfr429'''	4
'''Olfr697'''	1
'''Oprk1'''	4
'''Soat2'''	2
'''Ugt2b5'''	6
'''Dlg1'''	9
'''Kcnj4'''	3
'''Gadd45a'''	2
'''Acsm5'''	2
'''Ppp1r3c'''	2
'''Fbxl5'''	2
'''Cxcr6'''	9
'''Acsbg1'''	6
'''Pln'''	3
'''Dhx38'''	5
'''Atic'''	2
'''Ccr5'''	18
'''Cnih2'''	15
'''Cyp2c70'''	18
'''Dhfr'''	6
'''Dync2li1'''	2
'''Fgf10'''	16
'''H2-Aa'''	12
'''Ifnar2'''	2
'''Kifap3'''	5
'''Mapre1'''	12
'''Polr2f'''	4
'''Prkd1'''	3
'''Prpf8'''	6
'''Rcan1'''	1
'''Shcbp1'''	11
'''Smurf1'''	6
'''Spc24'''	1
'''Vamp3'''	3
'''Ggt7'''	9
'''Cxcl1'''	43
'''Adora1'''	23
'''Drd5'''	6
'''F9'''	3
'''Fbxo2'''	3
'''Mcf2l'''	2
'''Retn'''	2
'''Pip5k1c'''	18
'''Igfbp3'''	17
'''Kcna6'''	1
'''Olfr218'''	8
'''Ifih1'''	3
'''Lrat'''	4
'''Arhgef2'''	3
'''Olfr1509'''	4
'''Gata4'''	2
'''Ccl28'''	2
'''Ltb4r1'''	21
'''Smarca2'''	5
'''Twistnb'''	2
'''Cd3d'''	2
'''Gpr65'''	15
'''Itih4'''	3
'''Grb7'''	5
'''Lor'''	1
'''Oas1f'''	5
'''Oasl2'''	2
'''Olfr181'''	8
'''Tnfrsf11b'''	4
'''Aldh8a1'''	3
'''Pde11a'''	1
'''Ccl5'''	10
'''Hfe2'''	4
'''Junb'''	9
'''Rapgef4'''	6
'''Kng2'''	30
'''Cxcr5'''	27
'''S100b'''	4
'''Lrrk2'''	1
'''Itsn1'''	3
'''Kif17'''	4
'''Casc1'''	4
'''Ccr2'''	26
'''Drd3'''	9
'''Olfr295'''	3
'''Olfr517'''	8
'''Smad7'''	6
'''Hdac2'''	7
'''Ckap2l'''	7
'''Ifit1'''	4
'''Neil3'''	3
'''Nov'''	1
'''Olfr1189'''	7
'''Olfr447'''	1
'''Rapsn'''	1
'''Sox2'''	3
'''Slc2a2'''	6
'''Pax3'''	2
'''Dgat1'''	9
'''Defb37'''	4
'''Grm3'''	2
'''Nefm'''	3
'''Olfr145'''	8
'''Ncbp2'''	24
'''Ak7'''	5
'''Oprd1'''	3
'''Orm1'''	1
'''Gnaz'''	8
'''Gng13'''	9
'''Itga10'''	4
'''Nr2e1'''	5
'''Sp8'''	2
'''Gzma'''	2
'''Il2rb'''	4
'''Dhcr24'''	2
'''Pik3r5'''	9
'''Defb13'''	2
'''Ugt2b1'''	10
'''Arsb'''	2
'''Ldhd'''	2
'''Olfr1387'''	45
'''Ptger2'''	4
'''Rock1'''	18
'''Itga1'''	5
'''Ddx58'''	9
'''Omd'''	3
'''Sh3gl3'''	9
'''Cela3b'''	10
'''Pik3r3'''	64
'''Pcx'''	5
'''Gng3'''	3
'''Gngt1'''	123
'''Grm1'''	4
'''Olfr995'''	7
'''Amdhd1'''	1
'''Arg1'''	2
'''Bhmt2'''	4
'''Chst12'''	4
'''Gabrb1'''	1
'''Hsd3b2'''	4
'''Inha'''	3
'''Irf9'''	6
'''Kcnh1'''	1
'''Oasl1'''	4
'''Pla2g2c'''	8
'''Prl7b1'''	6
'''Sim2'''	1
'''Proz'''	3
'''Slc32a1'''	6
'''Ido2'''	2
'''Kcne3'''	4
'''Hmgcs2'''	4
'''Hrc'''	2
'''Pklr'''	10
'''Galnt6'''	1
'''Scd1'''	19
'''Cd247'''	8
'''Kcnq3'''	12
'''Pde6h'''	17
'''Il2'''	8
'''Nfatc3'''	3
'''Pou2af1'''	4
'''Gpihbp1'''	2
'''Gcnt2'''	2
'''A2m'''	12
'''Olfr788'''	8
'''Slc1a3'''	1
'''Itga8'''	4
'''Clspn'''	12
'''Comp'''	4
'''Olfr984'''	3
'''Cdkn1c'''	8
'''Nfkbiz'''	3
'''Erbb4'''	10
'''Mc1r'''	4
'''Cx3cl1'''	3
'''Gabrb2'''	1
'''Me3'''	4
'''Papss2'''	3
'''Defb9'''	3
'''Ascl1'''	3
'''Myf6'''	2
'''Ap2a1'''	12
'''Arhgap15'''	3
'''Col19a1'''	1
'''Kcnc1'''	6
'''Mlxipl'''	1
'''Ngfr'''	15
'''Cyp2d10'''	11
'''Irs1'''	3
'''Mdh1'''	2
'''Vav3'''	5
'''Rsad2'''	1
'''Stx2'''	4
'''Acsl5'''	6
'''Gys2'''	4
'''Nsdhl'''	1
'''Atf3'''	8
'''Nrg1'''	12
'''Olfr599'''	5
'''Olfr460'''	8
'''Braf'''	4
'''Sell'''	14
'''Alox12b'''	1
'''Dgki'''	13
'''Cxcr4'''	14
'''Egfr'''	66
'''Enpp3'''	9
'''Hnf4a'''	4
'''Pla2g5'''	11
'''Ntf3'''	3
'''Olfr1221'''	8
'''Olfr796'''	2
'''Serpinc1'''	1
'''Ids'''	4
'''Cdo1'''	5
'''Fgf20'''	6
'''Mc3r'''	2
'''Cybrd1'''	1
'''Cyp2c44'''	5
'''Olfr677'''	47
'''Cxcl12'''	18
'''Olfr298'''	8
'''Htr2a'''	4
'''Rxfp2'''	5
'''Cldn22'''	4
'''Fdps'''	2
'''Mgst2'''	31
'''Olfr3'''	14
'''Sqle'''	1
'''Tkt'''	2
'''Ddx4'''	2
'''Aldh4a1'''	7
'''Gnas'''	18
'''Mboat1'''	9
'''Cldn5'''	2
'''Col8a1'''	3
'''Plaur'''	5
'''Tubb1'''	4
'''Stx1a'''	24
'''Olfr1309'''	8
'''Gm5150'''	1
'''Npr2'''	16
'''Itpr3'''	5
'''Hand2'''	3
'''Nfasc'''	4
'''Socs3'''	10
'''Kndc1'''	5
'''Rin1'''	2
'''Cttnbp2'''	3
'''Th'''	28
'''Uox'''	3
'''Mapk8'''	14
'''Agt'''	30
'''Kcnab1'''	1
'''Cxcl13'''	6
'''Lat'''	18
'''Olfr791'''	9
'''Mthfd2'''	7
'''Alox12'''	3
'''Anln'''	9
'''Olfr410'''	8
'''P2ry1'''	8
'''Apobec2'''	2
'''Myoz2'''	5
'''Neb'''	2
'''Tbx20'''	1
'''Apc'''	28
'''Krt18'''	6
'''Ucp1'''	5
'''Hcrtr1'''	13
'''Tyrobp'''	4
'''Zbp1'''	6
'''Glul'''	1
'''Mapk9'''	11
'''Otc'''	1
'''Olfr836'''	7
'''Pnpla3'''	14
'''Thbs1'''	7
'''Acads'''	4
'''Ldb3'''	4
'''Myh1'''	20
'''Sln'''	1
'''Akr1d1'''	17
'''Krt1'''	14
'''Epha2'''	3
'''Spint4'''	3
'''Ifit3'''	2
'''Olfr1161'''	2
'''Olfr15'''	11
'''Fut8'''	3
'''Cntn2'''	2
'''Sf3b4'''	9
'''Cd80'''	5
'''Ets1'''	2
'''Pawr'''	3
'''Prl2a1'''	6
'''Depdc1a'''	4
'''Abcg5'''	1
'''Fgf21'''	4
'''Olfr353'''	1
'''Plin1'''	6
'''Cyp4a12a'''	20
'''Areg'''	6
'''Cyp3a25'''	5
'''Gad2'''	11
'''Chpt1'''	15
'''Scarb1'''	4
'''9130409I23Rik'''	7
'''Cyp4f15'''	1
'''Rarg'''	2
'''Ggt6'''	9
'''Ugt2a3'''	5
'''Btc'''	2
'''Itgae'''	3
'''Slc7a5'''	3
'''Crh'''	12
'''Hmgb4'''	1
'''Bmp2'''	2
'''Polr2e'''	4
'''Prkce'''	10
'''Ccl2'''	33
'''Olfr873'''	2
'''Csrp3'''	7
'''Tjp3'''	5
'''Ret'''	8
'''1300017J02Rik'''	3
'''C8a'''	1
'''Chst9'''	1
'''Dhdh'''	2
'''Lifr'''	4
'''C8g'''	4
'''Atp6v0e2'''	2
'''Rfx3'''	2
'''Kcns1'''	8
'''Gata6'''	13
'''Hal'''	2
'''Mmp8'''	6
'''Plg'''	26
'''Myh6'''	12
'''Cyp2c66'''	6
'''Ccl7'''	22
'''Omp'''	6
'''Elovl3'''	1
'''Col25a1'''	2
'''Chst2'''	3
'''Snca'''	8
'''Rapgef3'''	5
'''Hao1'''	1
'''Pth2r'''	1
'''Elovl6'''	4
'''Itk'''	8
'''Olfr648'''	1
'''Ugt1a1'''	25
'''Igf2'''	16
'''Plau'''	10
'''Cd83'''	3
'''Fgr'''	3
'''B3gat2'''	9
'''Scn5a'''	2
'''St3gal2'''	4
'''Foxj1'''	2
'''Tcap'''	5
'''Creb3l3'''	1
'''Bmpr1a'''	7
'''Myo18b'''	2
'''Jun'''	53
'''Polr3b'''	7
'''Pla2g7'''	6
'''Cox6a2'''	7
'''Myh2'''	12
'''Calm4'''	10
'''Dcx'''	3
'''Plcg2'''	7
'''Tdo2'''	5
'''Lipg'''	14
'''Defb8'''	10
'''Myh3'''	2
'''Slc8a1'''	1
'''Aifm1'''	2
'''Upp2'''	6
'''Olfr507'''	6
'''Irf7'''	7
'''F2r'''	23
'''Alk'''	1
'''Cplx2'''	1
'''Orm2'''	2
'''Gabra1'''	7
'''Ercc6'''	16
'''Lyn'''	18
'''Pipox'''	1
'''Hgf'''	21
'''Cyp4a12b'''	15
'''Gli2'''	4
'''Cyp7a1'''	37
'''Smc2'''	17
'''Aldh1a7'''	8
'''Dag1'''	2
'''Myh4'''	7
'''Olfr1495'''	1
'''Cav3'''	6
'''Plcb2'''	20
'''Snap25'''	15
'''Cpt2'''	5
'''Prkag3'''	2
'''Pnlip'''	7
'''Sox9'''	7
'''Rnase10'''	1
'''Atf6'''	3
'''Ncoa2'''	15
'''Cd44'''	37
'''2210010C04Rik'''	5
'''Aldob'''	4
'''Hspa2'''	4
'''Inhbb'''	3
'''Map2k6'''	1
'''Gnao1'''	19
'''Pygm'''	9
'''Ar'''	67
'''Tnfrsf1a'''	6
'''Gfm1'''	1
'''Csf1r'''	8
'''Tfrc'''	7
'''Myh7'''	5
'''Fga'''	19
'''Nr0b2'''	2
'''Cyp2c55'''	60
'''Actn3'''	17
'''Lef1'''	5
'''Acss1'''	10
'''Muc1'''	5
'''Chrm1'''	11
'''Kntc1'''	58
'''Tpx2'''	47
'''Cbl'''	24
'''Ccna2'''	21
'''Pdcd11'''	3
'''Stmn3'''	2
'''Fpr1'''	2
'''Gng2'''	56
'''Svs1'''	3
'''Gdf2'''	2
'''Ins1'''	25
'''Pde3a'''	5
'''Gstm4'''	1
'''Angptl3'''	2
'''Atp6v1c2'''	2
'''Cyp2b9'''	46
'''Rxfp3'''	4
'''Olfr1404'''	1
'''Olfr195'''	7
'''Myo5a'''	10
'''Myom2'''	2
'''Sdc1'''	5
'''Vcam1'''	12
'''Acta1'''	11
'''Col16a1'''	3
'''Cd19'''	10
'''Sftpa1'''	4
'''Txk'''	1
'''Cd8b1'''	1
'''Gzmb'''	4
'''Spink8'''	1
'''Gfap'''	10
'''Cadps'''	2
'''Nmnat2'''	2
'''Cd2ap'''	8
'''Rnd1'''	7
'''Chrm4'''	13
'''Adam7'''	2
'''Epha4'''	4
'''St8sia1'''	2
'''Ercc2'''	3
'''Kcnb1'''	5
'''Col2a1'''	8
'''Shmt1'''	6
'''Sult2b1'''	3
'''Defb12'''	5
'''Nanog'''	13
'''Srebf1'''	8
'''Slc27a5'''	4
'''Hsd3b5'''	15
'''Icam1'''	9
'''Prkar2b'''	15
'''Dync1h1'''	6
'''Nme5'''	8
'''Ptprr'''	2
'''Aldh3b2'''	5
'''Scn4b'''	4
'''Ctsg'''	17
'''Mitf'''	3
'''Prok2'''	2
'''Sin3b'''	6
'''Rxra'''	24
'''Snai1'''	6
'''Grin2b'''	18
'''Pgam2'''	15
'''Prph'''	3
'''Pvalb'''	7
'''Ghrhr'''	1
'''Kcng4'''	1
'''Fgf8'''	12
'''Fasn'''	18
'''Egr1'''	14
'''Crmp1'''	3
'''B3gnt4'''	9
'''Ccr7'''	22
'''Crp'''	8
'''Gcnt3'''	2
'''Itgb2l'''	24
'''Top2a'''	9
'''Kcnd2'''	10
'''Dazl'''	2
'''Spag5'''	48
'''Pdpk1'''	3
'''Hamp'''	6
'''Vav2'''	5
'''Krt8'''	14
'''Fgf5'''	7
'''Fzd7'''	5
'''Ehhadh'''	9
'''Edn1'''	27
'''Npy'''	20
'''Itgb8'''	4
'''Cxcl10'''	8
'''Fasl'''	5
'''Fgfr2'''	10
'''Ppara'''	9
'''Il1a'''	7
'''Saa3'''	3
'''Sftpc'''	4
'''Defb15'''	13
'''Mapk13'''	4
'''Ppp2r2c'''	6
'''Ocln'''	7
'''Pik3cb'''	8
'''Scn3a'''	2
'''Ncan'''	2
'''Cdkn1a'''	55
'''Sh3pxd2a'''	1
'''Mapk11'''	26
'''Ppp2r2b'''	9
'''Cdc25c'''	6
'''Il1b'''	15
'''Creb1'''	26
'''Cldn4'''	12
'''Sds'''	3
'''Bai3'''	5
'''Runx2'''	21
'''Dner'''	4
'''Sema3a'''	6
'''Lepr'''	16
'''Cftr'''	12
'''Fos'''	48
'''Actn2'''	33
'''Cyp1a1'''	15
'''Kng1'''	78
'''Nt5c1b'''	4
'''Cyp2f2'''	14
'''Cps1'''	12
'''Gad1'''	17
'''Pde3b'''	18
'''Gnat1'''	6
'''Smad4'''	11
'''Klf5'''	5
'''H2-Eb2'''	15
'''Myoz1'''	7
'''Akr1b7'''	11
'''Atp2a1'''	13
'''Aldh1b1'''	18
'''Ptgs2'''	49
'''Arhgap20'''	8
'''Tbl1xr1'''	15
'''Acaca'''	7
'''Kcnmb4'''	3
'''Apoa4'''	6
'''Adh7'''	8
'''Prkcq'''	3
'''Cyp1a2'''	26
'''Ptpn6'''	15
'''Mmp9'''	15
'''Nt5e'''	1
'''Birc5'''	63
'''Cdh1'''	27
'''Itgb6'''	6
'''Trp53'''	36
'''Cd40'''	4
'''9530003J23Rik'''	10
'''Il6'''	68
'''Cyp2c39'''	12
'''Gnal'''	99
'''Adcy1'''	45
'''Calca'''	12
'''Ltf'''	13

## Sheet: Sheet5
Ranking from algorithm made in the paper(epididymal infiltrating macrophages)	Total degree (in+out)
'''Ace'''	4
'''Arhgef11'''	19
'''Arnt'''	2
'''Arsb'''	2
'''Ascl1'''	3
'''Atic'''	2
'''Atxn2'''	1
'''Aurkb'''	24
'''B4galt2'''	5
'''Ccna2'''	21
'''Ccnd2'''	7
'''Ccnf'''	13
'''Ccnh'''	7
'''Ccr5'''	18
'''Cd2ap'''	8
'''Cd55'''	2
'''Cdkn1a'''	55
'''Chgb'''	2
'''Clasp2'''	19
'''Col18a1'''	8
'''Cpsf3'''	11
'''Crk'''	20
'''Cyba'''	4
'''Dcn'''	9
'''Ddit3'''	3
'''Defb3'''	15
'''Dgkg'''	12
'''Dgkz'''	6
'''Dhfr'''	6
'''Dut'''	3
'''Dvl3'''	6
'''Eif1a'''	1
'''Eif2s2'''	3
'''Eif4g1'''	18
'''Elavl1'''	1
'''Ell'''	1
'''Ercc2'''	3
'''Fpr-rs3'''	17
'''Fzd3'''	5
'''Fzd7'''	5
'''Gadd45a'''	2
'''Gcgr'''	14
'''Gng2'''	56
'''Gpc3'''	2
'''Grin2c'''	3
'''Grxcr2'''	1
'''H2-K1'''	5
'''Hdac2'''	7
'''Hgf'''	21
'''Hgs'''	2
'''Hyal2'''	4
'''Ids'''	4
'''Ifnar2'''	2
'''Ifngr2'''	3
'''Igf1'''	91
'''Igf1r'''	19
'''Il11'''	3
'''Il15ra'''	3
'''Il4'''	11
'''Ireb2'''	2
'''Irs1'''	3
'''Itgav'''	4
'''Itpr1'''	5
'''Itpr3'''	5
'''Jam3'''	7
'''Kcnq1'''	3
'''Kctd16'''	1
'''Kdsr'''	2
'''Kif3a'''	5
'''Kifap3'''	5
'''Lap3'''	6
'''Mapk1'''	31
'''Mapk3'''	6
'''Mapk8'''	14
'''Mapk9'''	11
'''Med12'''	2
'''Med22'''	6
'''Mitf'''	3
'''Mtr'''	7
'''Ncl'''	6
'''Ncor1'''	8
'''Ncstn'''	3
'''Nedd4'''	11
'''Nfatc1'''	10
'''Nfatc3'''	3
'''Nfyc'''	8
'''Nog'''	10
'''Pcbp1'''	2
'''Pdcd11'''	3
'''Pex10'''	1
'''Pik3r1'''	51
'''Plcg2'''	7
'''Plk1'''	62
'''Pole'''	9
'''Polr2i'''	4
'''Polr2k'''	18
'''Polr3k'''	6
'''Pomc'''	22
'''Ppap2a'''	17
'''Ppp2r1a'''	18
'''Prodh'''	4
'''Prpf31'''	3
'''Psma1'''	12
'''Psma4'''	12
'''Psmb2'''	12
'''Psmd10'''	12
'''Psmd2'''	12
'''Psme4'''	11
'''Pten'''	12
'''Ptpn6'''	15
'''Rbbp4'''	5
'''Rela'''	6
'''Rgs18'''	28
'''Rhoa'''	7
'''Rhoq'''	8
'''Rps3'''	9
'''Runx1'''	6
'''Runx1t1'''	2
'''Sh3kbp1'''	5
'''Shmt1'''	6
'''Sirt1'''	8
'''Slc18a2'''	4
'''Slc25a4'''	1
'''Slc35a2'''	2
'''Snai1'''	6
'''Snap25'''	15
'''Socs5'''	7
'''Srebf2'''	6
'''Stat1'''	62
'''Syt2'''	1
'''Taf6'''	3
'''Tcea1'''	2
'''Tgfb1'''	34
'''Timp2'''	6
'''Tln1'''	16
'''Tlr4'''	2
'''Trpc4'''	2
'''Tuba1b'''	1
'''Tyms'''	12
'''Ugt1a1'''	25
'''Uqcrb'''	7
'''Vps18'''	1
'''Was'''	6
'''1300017J02Rik'''	3
'''Abcg8'''	1
'''Acaa1b'''	2
'''Acacb'''	6
'''Acadl'''	4
'''Acnat2'''	1
'''Acot12'''	4
'''Acyp2'''	2
'''Aifm1'''	2
'''Ak5'''	5
'''Aldh1a3'''	5
'''Amdhd1'''	1
'''Amica1'''	3
'''Angpt1'''	1
'''Ank3'''	4
'''Anln'''	9
'''Apln'''	5
'''Apom'''	3
'''B3galt2'''	2
'''B3gat1'''	1
'''B3gat2'''	9
'''BC005764'''	2
'''Bche'''	2
'''Bcl11a'''	1
'''Bhlhe41'''	2
'''Birc3'''	1
'''Bub1b'''	36
'''C9'''	1
'''Cacng4'''	3
'''Camk2a'''	11
'''Camk2b'''	9
'''Casq2'''	3
'''Cat'''	3
'''Ccdc92'''	1
'''Ccl17'''	3
'''Ccnb1'''	22
'''Ccr4'''	5
'''Cd226'''	2
'''Cd3d'''	2
'''Cdc7'''	4
'''Cdca5'''	18
'''Cdca8'''	13
'''Cdh4'''	2
'''Cdh8'''	3
'''Cdk5r1'''	9
'''Cdkn3'''	3
'''Cdt1'''	4
'''Cenpa'''	12
'''Cenpe'''	8
'''Cenpi'''	30
'''Cep55'''	26
'''Cfhr1'''	2
'''Chek1'''	18
'''Chrm1'''	11
'''Chrm3'''	9
'''Chst2'''	3
'''Cish'''	3
'''Ckap2l'''	7
'''Cldn22'''	4
'''Clec7a'''	2
'''Clspn'''	12
'''Cml2'''	1
'''Cntn2'''	2
'''Cntn6'''	1
'''Col17a1'''	9
'''Col25a1'''	2
'''Col5a3'''	5
'''Col9a3'''	1
'''Cplx2'''	1
'''Creb3l3'''	1
'''Crhbp'''	1
'''Csad'''	3
'''Cspg5'''	11
'''Cx3cr1'''	13
'''Cxcl10'''	8
'''Cycs'''	1
'''Cyp19a1'''	2
'''Cyp2j5'''	14
'''Cyp3a11'''	22
'''Cyp3a13'''	20
'''Cyr61'''	2
'''D230025D16Rik'''	1
'''Dbt'''	2
'''Dct'''	3
'''Decr1'''	1
'''Degs2'''	3
'''Depdc1b'''	8
'''Dgat1'''	9
'''Dgat2'''	6
'''Dlx6'''	1
'''Dmrta2'''	1
'''Doc2b'''	1
'''Drd3'''	9
'''Dscaml1'''	1
'''Dusp1'''	3
'''Ecm1'''	1
'''Egr2'''	3
'''Eif3e'''	11
'''Eif4e1b'''	3
'''Elovl3'''	1
'''Elovl6'''	4
'''Enah'''	2
'''Enkur'''	1
'''Epha4'''	4
'''Epha6'''	1
'''Epha7'''	3
'''Epha8'''	1
'''Ereg'''	11
'''Esco2'''	20
'''Etfa'''	2
'''Etfdh'''	2
'''Ets2'''	3
'''Etv6'''	2
'''Evl'''	2
'''Exoc1'''	2
'''Fanci'''	1
'''Fbxl5'''	2
'''Fcrla'''	1
'''Fdx1'''	1
'''Fezf2'''	1
'''Ffar3'''	3
'''Fgf21'''	4
'''Fgf6'''	4
'''Fosl2'''	5
'''Fyb'''	2
'''G0s2'''	2
'''Gabbr1'''	3
'''Gabrb3'''	1
'''Gadd45g'''	1
'''Gal3st3'''	1
'''Galnt9'''	1
'''Gcn1l1'''	2
'''Gdap1'''	1
'''Gdf2'''	2
'''Gjd2'''	1
'''Gli2'''	4
'''Gli3'''	1
'''Gpr17'''	34
'''Gprc5a'''	1
'''Gria4'''	2
'''Grin1'''	2
'''Grin3b'''	2
'''Grpr'''	8
'''H2-M10.5'''	3
'''Haao'''	1
'''Hal'''	2
'''Hbegf'''	16
'''Hcrtr1'''	13
'''Hmgcll1'''	1
'''Hrh1'''	8
'''Hs3st2'''	1
'''Hs3st6'''	1
'''Hsd11b1'''	3
'''Igfals'''	4
'''Igfbp5'''	9
'''Il12a'''	5
'''Il17a'''	2
'''Il1rap'''	3
'''Il22'''	1
'''Il4ra'''	4
'''Inhbe'''	5
'''Itga10'''	4
'''Itga8'''	4
'''Itga9'''	14
'''Itgb3'''	13
'''Itgb7'''	4
'''Itpka'''	1
'''Kcna2'''	16
'''Kcnab1'''	1
'''Kcne1'''	1
'''Kcnh2'''	1
'''Kcnh3'''	2
'''Kcnj12'''	1
'''Kcnmb4'''	3
'''Kcnq5'''	1
'''Kcns3'''	7
'''Keg1'''	1
'''Kif15'''	1
'''Kif20b'''	8
'''Kif2c'''	10
'''Kif4'''	16
'''Kif5c'''	4
'''Kirrel2'''	1
'''Kirrel3'''	2
'''Kiss1r'''	8
'''Klf6'''	4
'''Kntc1'''	58
'''Kynu'''	2
'''Lat2'''	1
'''Lef1'''	5
'''Lgi1'''	1
'''Lifr'''	4
'''Lig4'''	1
'''Lipc'''	2
'''Lpl'''	37
'''Lypla1'''	5
'''Mapk8ip1'''	3
'''Me3'''	4
'''Melk'''	8
'''Mgat3'''	2
'''Mgat5'''	2
'''Mgat5b'''	2
'''Mlxipl'''	1
'''Mmp13'''	19
'''Msh4'''	1
'''Mt2'''	22
'''Mthfr'''	3
'''Myrip'''	1
'''Ncf1'''	4
'''Ncoa2'''	15
'''Ndufb2'''	6
'''Nefh'''	4
'''Neil3'''	3
'''Nell1'''	2
'''Nfe2'''	2
'''Ngfrap1'''	2
'''Nit2'''	4
'''Nmnat2'''	2
'''Nphs2'''	4
'''Npy5r'''	3
'''Nsdhl'''	1
'''Nts'''	44
'''Nudt17'''	1
'''Nuf2'''	8
'''Ogdhl'''	2
'''Olfr1089'''	7
'''Olfr1153'''	24
'''Olfr1240'''	4
'''Olfr1356'''	1
'''Olfr1357'''	7
'''Olfr1393'''	1
'''Olfr1394'''	1
'''Olfr145'''	8
'''Olfr295'''	3
'''Olfr429'''	4
'''Olfr577'''	1
'''Olfr642'''	1
'''Olfr677'''	47
'''Olfr690'''	3
'''Olfr780'''	3
'''Olfr957'''	1
'''Olig1'''	2
'''Olig2'''	2
'''Onecut1'''	3
'''Orm1'''	1
'''Otof'''	1
'''P4ha3'''	5
'''Pawr'''	3
'''Pclo'''	1
'''Pde11a'''	1
'''Pde3a'''	5
'''Pde3b'''	18
'''Pde6c'''	1
'''Pex13'''	1
'''Pfkfb1'''	1
'''Phkg1'''	4
'''Pik3c2b'''	6
'''Pik3cd'''	8
'''Plaur'''	5
'''Plin4'''	1
'''Plxna3'''	5
'''Plxnb3'''	3
'''Pnlip'''	7
'''Pnliprp1'''	4
'''Pou2af1'''	4
'''Ppp1r1a'''	2
'''Ppp1r3c'''	2
'''Prc1'''	8
'''Prex1'''	15
'''Prkcq'''	3
'''Prkd1'''	3
'''Prl7b1'''	6
'''Pycr1'''	2
'''Pygb'''	4
'''Qprt'''	2
'''Rad54b'''	1
'''Rap1gap'''	2
'''Rapsn'''	1
'''Rassf5'''	3
'''Reg1'''	4
'''Retn'''	2
'''Rgs17'''	2
'''Rhov'''	6
'''Rlbp1'''	1
'''Rspo2'''	2
'''Rtp1'''	4
'''Ryr2'''	13
'''Scd2'''	1
'''Scg2'''	2
'''Scn2a1'''	11
'''Scn3a'''	2
'''Scn8a'''	6
'''Sdc1'''	5
'''Sdc4'''	7
'''Serpina10'''	2
'''Sf3a2'''	2
'''Sftpd'''	3
'''Shcbp1'''	11
'''Siglec1'''	1
'''Slc17a6'''	2
'''Slc26a4'''	1
'''Slc4a4'''	1
'''Slc6a4'''	3
'''Slc6a7'''	1
'''Slc7a10'''	1
'''Socs1'''	4
'''Socs3'''	10
'''Sod3'''	1
'''Sorcs2'''	1
'''Sp8'''	2
'''Sp9'''	2
'''Spc25'''	1
'''St8sia1'''	2
'''Stmn2'''	1
'''Sv2a'''	1
'''Tagln'''	4
'''Tagln3'''	1
'''Tbc1d1'''	1
'''Tdo2'''	5
'''Tg'''	47
'''Thrsp'''	1
'''Tjp2'''	6
'''Tk1'''	1
'''Tkt'''	2
'''Tktl2'''	2
'''Tpx2'''	47
'''Trerf1'''	1
'''Trpc6'''	3
'''Tubg2'''	10
'''Tyrobp'''	4
'''Ugt2a3'''	5
'''Ugt2b38'''	6
'''Ust'''	1
'''Vcan'''	4
'''Vip'''	4
'''Wee1'''	2
'''Wnt7a'''	4
'''Ywhab'''	3
'''Zic3'''	1
'''3110035E14Rik'''	2
'''Acads'''	4
'''Acsm5'''	2
'''Aurkc'''	2
'''Bahcc1'''	1
'''Birc5'''	63
'''Bmp2'''	2
'''C8a'''	1
'''Ccnb2'''	8
'''Cd83'''	3
'''Cdc20'''	39
'''Chl1'''	4
'''Cpt2'''	5
'''Dcx'''	3
'''Dlg1'''	9
'''Dscam'''	3
'''Ehhadh'''	9
'''Elavl4'''	2
'''Fgr'''	3
'''Gch1'''	5
'''Gnrh1'''	23
'''Inpp5j'''	4
'''Itpr2'''	5
'''Junb'''	9
'''Kcnj4'''	3
'''Ksr1'''	1
'''Lrat'''	4
'''Mgat4c'''	3
'''Mog'''	2
'''Mrpl53'''	1
'''Nipal1'''	3
'''Nrxn1'''	2
'''Orm2'''	2
'''Plcb2'''	20
'''Plin1'''	6
'''Plk3'''	1
'''Prpf8'''	6
'''Rab8b'''	2
'''Rapgef4'''	6
'''Sdc2'''	8
'''Sf3b4'''	9
'''Slc2a4'''	10
'''Slc32a1'''	6
'''Spn'''	2
'''Stmn3'''	2
'''Tnfsf4'''	2
'''Trpc5'''	4
'''Tuba1c'''	5
'''Ugt2b1'''	10
'''Xrn1'''	5
'''Abcb4'''	2
'''Ablim1'''	3
'''Acat3'''	1
'''Adam15'''	2
'''Adrb1'''	5
'''Alox12b'''	1
'''Aplnr'''	4
'''Atl1'''	1
'''Atp6v0e2'''	2
'''Atp6v1b2'''	2
'''Baiap2'''	4
'''Bmpr1a'''	7
'''Bst1'''	4
'''C3'''	42
'''Casc1'''	4
'''Casp7'''	2
'''Cd36'''	8
'''Cd38'''	5
'''Cdh11'''	1
'''Ceacam1'''	4
'''Cfh'''	2
'''Cldn5'''	2
'''Col2a1'''	8
'''Col8a1'''	3
'''Cxcl13'''	6
'''Cxcr6'''	9
'''Cyp26b1'''	15
'''Cyp4b1'''	1
'''D3Bwg0562e'''	2
'''Defb34'''	3
'''Dgkh'''	6
'''Dlk2'''	1
'''Dync2li1'''	2
'''Eftud2'''	6
'''Enpp2'''	5
'''Epha2'''	3
'''Ephb4'''	1
'''Evpl'''	2
'''Fmo4'''	1
'''Foxc1'''	1
'''Fut4'''	6
'''Fzd2'''	5
'''Gabra5'''	1
'''Ggt5'''	4
'''Ghrh'''	1
'''Ghsr'''	3
'''Gja1'''	16
'''Gjb1'''	2
'''Gjb6'''	1
'''Glul'''	1
'''Gnat2'''	1
'''Gp1bb'''	5
'''Gpr182'''	2
'''Gpr4'''	2
'''Grhl1'''	2
'''Grin2d'''	8
'''Gstm4'''	1
'''Gucy1b2'''	1
'''Hif3a'''	1
'''Htr5b'''	1
'''Ifih1'''	3
'''Igfbp3'''	17
'''Itih4'''	3
'''Jam2'''	3
'''Kcna1'''	6
'''Kcna5'''	20
'''Kcnb1'''	5
'''Kcnj10'''	2
'''Kif3c'''	2
'''Krt84'''	3
'''Ltb4r2'''	5
'''Mc1r'''	4
'''Mmp10'''	4
'''Ndufa2'''	4
'''Nhlh1'''	1
'''Nkx6-1'''	3
'''Nlgn1'''	2
'''Nr5a2'''	14
'''Ntf3'''	3
'''Olfr1093'''	7
'''Olfr1156'''	2
'''Olfr1161'''	2
'''Olfr1221'''	8
'''Olfr1226'''	7
'''Olfr125'''	4
'''Olfr1309'''	8
'''Olfr1467'''	8
'''Olfr1495'''	1
'''Olfr195'''	7
'''Olfr298'''	8
'''Olfr354'''	1
'''Olfr381'''	8
'''Olfr507'''	6
'''Olfr517'''	8
'''Olfr522'''	7
'''Olfr716'''	1
'''Olfr788'''	8
'''P2ry1'''	8
'''P2ry2'''	3
'''Pdpn'''	2
'''Pdx1'''	9
'''Pfn2'''	1
'''Pip5k1c'''	18
'''Plp1'''	2
'''Plxna1'''	5
'''Ppl'''	2
'''Ppp3cb'''	6
'''Ppp4r4'''	3
'''Prkce'''	10
'''Prl'''	36
'''Prss3'''	2
'''Psmb8'''	13
'''Ptger2'''	4
'''Ptprr'''	2
'''Rapgef3'''	5
'''Rhobtb1'''	1
'''Scarb1'''	4
'''Scgb1a1'''	11
'''Scn5a'''	2
'''Sema7a'''	1
'''Sox2'''	3
'''Sparcl1'''	1
'''Sst'''	26
'''Thbs3'''	4
'''Tlr9'''	3
'''Tnfsf10'''	7
'''Twistnb'''	2
'''Ube2c'''	20
'''Utrn'''	2
'''Vdac1'''	3
'''Ybx1'''	2
'''Zfpm1'''	3
'''Cd40'''	4
'''Dntt'''	11
'''Fzd8'''	1
'''Glyat'''	1
'''Gnai1'''	22
'''Gngt1'''	123
'''Grm5'''	5
'''Hsd3b5'''	15
'''Id2'''	6
'''Irf9'''	6
'''Jun'''	53
'''Kndc1'''	5
'''Lingo1'''	2
'''Mecp2'''	10
'''Pou4f2'''	2
'''Proz'''	3
'''Rnd1'''	7
'''Rrm2'''	22
'''Slc9a3r1'''	6
'''Timm8b'''	4
'''Zfp36'''	6
'''Acpp'''	2
'''Actl6b'''	2
'''Adcy2'''	28
'''Areg'''	6
'''Bcan'''	16
'''Bmp10'''	3
'''Bub1'''	50
'''Cacnb4'''	1
'''Cacng3'''	6
'''Calca'''	12
'''Cdh10'''	1
'''Cdh12'''	1
'''Cdh3'''	2
'''Cdon'''	1
'''Chga'''	7
'''Cidea'''	1
'''Cldn1'''	9
'''Col16a1'''	3
'''Cttnbp2'''	3
'''Cyp2b13'''	16
'''Dgke'''	6
'''Epha5'''	4
'''Ephb6'''	2
'''F9'''	3
'''Fabp4'''	6
'''Fhl2'''	4
'''Frzb'''	3
'''Fthl17'''	4
'''Gabbr2'''	6
'''Gabra2'''	1
'''Galr2'''	1
'''Gfap'''	10
'''Glp2r'''	6
'''Gng8'''	2
'''Gria3'''	6
'''Guca2a'''	1
'''Hhex'''	3
'''Hmgcr'''	4
'''Hs6st2'''	1
'''Htr2b'''	2
'''Ido2'''	2
'''Inha'''	3
'''Krt9'''	3
'''Lamc2'''	19
'''Mc3r'''	2
'''Mcf2l'''	2
'''Nags'''	1
'''Ncapg'''	9
'''Ndufb6'''	6
'''Nefm'''	3
'''Noxa1'''	2
'''Olfr1020'''	7
'''Olfr1090'''	2
'''Olfr1137'''	7
'''Olfr1404'''	1
'''Olfr1451'''	1
'''Olfr1509'''	4
'''Olfr648'''	1
'''Olfr836'''	7
'''Olfr984'''	3
'''Olfr995'''	7
'''Pax8'''	1
'''Polr3b'''	7
'''Ppp1r3d'''	2
'''Ppp2r2c'''	6
'''Prkag3'''	2
'''Prom1'''	3
'''Ptger4'''	9
'''Ptn'''	2
'''Rfx3'''	2
'''Rxra'''	24
'''Saa4'''	1
'''Sct'''	7
'''Sds'''	3
'''Sema4f'''	1
'''Sema6a'''	1
'''Serpina5'''	3
'''Shc3'''	3
'''Slc17a7'''	2
'''Slc1a3'''	1
'''Slc25a13'''	1
'''Sv2b'''	1
'''Tgfb2'''	7
'''Thbs4'''	4
'''Timeless'''	2
'''Tmprss6'''	1
'''Top2a'''	9
'''Ugt3a2'''	1
'''Vav3'''	5
'''Wnt10a'''	4
'''Aldh8a1'''	3
'''Cd4'''	76
'''Cdc25c'''	6
'''Fasn'''	18
'''Nfkbiz'''	3
'''Pax3'''	2
'''Smarca2'''	5
'''Srebf1'''	8
'''Stx1a'''	24
'''Atf3'''	8
'''Braf'''	4
'''Col3a1'''	11
'''Comp'''	4
'''Muc1'''	5
'''Pparg'''	12
'''Siglece'''	1
'''Tnni3'''	4
'''Tshr'''	3
'''Cdh5'''	2
'''Cela3b'''	10
'''Cp'''	38
'''Cry1'''	1
'''Eno2'''	6
'''Flt4'''	12
'''Fzd4'''	3
'''Hmgcs2'''	4
'''Impdh1'''	1
'''Klk1b9'''	2
'''Lyn'''	18
'''Muc5ac'''	3
'''Myl12b'''	2
'''Nos2'''	6
'''Npr2'''	16
'''Nras'''	17
'''Olfr599'''	5
'''Reep1'''	2
'''Rtn1'''	7
'''Scn2b'''	2
'''Tbl1xr1'''	15
'''4930444G20Rik'''	4
'''Aars'''	1
'''Actn4'''	5
'''Aldh2'''	23
'''Aldh9a1'''	12
'''Anxa2'''	8
'''Axin2'''	7
'''Bhmt2'''	4
'''Cidec'''	2
'''Crhr2'''	4
'''Cttn'''	7
'''Cyp2c44'''	5
'''Eprs'''	4
'''Gal'''	28
'''Il17ra'''	2
'''Kcnab2'''	1
'''Kcne3'''	4
'''Lipg'''	14
'''Mmp3'''	10
'''Ms4a4b'''	1
'''Msh3'''	3
'''Nat3'''	3
'''Ndel1'''	8
'''Nr2f1'''	4
'''Nup188'''	4
'''Parp14'''	1
'''Prkar2a'''	3
'''Prkcd'''	11
'''Pth2r'''	1
'''Ptpn11'''	5
'''Ripk1'''	3
'''Sae1'''	2
'''Sgpl1'''	2
'''Smc2'''	17
'''Snai2'''	2
'''Snx9'''	2
'''Srpr'''	2
'''Taf5l'''	2
'''Tat'''	2
'''Tubb2a'''	1
'''Egr1'''	14
'''Ngfr'''	15
'''Nfasc'''	4
'''Plxnb1'''	5
'''Alk'''	1
'''Plau'''	10
'''Ppp2r2b'''	9
'''Tnfrsf10b'''	6
'''Vegfb'''	8
'''Ahcy'''	3
'''Aoc3'''	1
'''Arhgap15'''	3
'''Cbl'''	24
'''Cd80'''	5
'''Csf1r'''	8
'''Cyp2c55'''	60
'''Cyp51'''	4
'''Dab2'''	4
'''Drd1a'''	5
'''Fam13b'''	1
'''Fermt3'''	2
'''Fgf18'''	5
'''Fgf5'''	7
'''Gpr132'''	3
'''Hao1'''	1
'''Irak3'''	3
'''Irf5'''	6
'''Kcnip4'''	1
'''Lilrb4'''	4
'''Mki67'''	42
'''Msr1'''	1
'''Mtnr1a'''	21
'''Myl7'''	1
'''Pbk'''	10
'''Rln1'''	2
'''Robo2'''	1
'''Rock1'''	18
'''Serpinc1'''	1
'''Tubb1'''	4
'''Vav1'''	5
'''Cdh15'''	2
'''Hamp'''	6
'''Myf6'''	2
'''Olfr1443'''	8
'''Pfkm'''	1
'''Rgs4'''	44
'''Sh3pxd2b'''	1
'''Sptlc3'''	3
'''Fos'''	48
'''Gad1'''	17
'''Icam1'''	9
'''Pak1'''	10
'''Slc7a5'''	3
'''2210010C04Rik'''	5
'''Erbb4'''	10
'''Hcrt'''	16
'''Klf5'''	5
'''Lrrk2'''	1
'''St3gal2'''	4
'''Aurka'''	52
'''Cdkn1c'''	8
'''Chst11'''	4
'''Ctnnd1'''	13
'''Cyp3a44'''	70
'''Irf2'''	5
'''Axin1'''	6
'''Eif2ak1'''	2
'''Hey2'''	3
'''Adra2a'''	54
'''Cyp4a31'''	4
'''F2r'''	23
'''Gng11'''	4
'''Hey1'''	2
'''Mthfd1'''	6
'''Pdgfb'''	5
'''Psmc4'''	12
'''Bmp5'''	1
'''Cyp4a10'''	33
'''Defb7'''	5
'''Dmrt2'''	2
'''Emx2'''	1
'''Gng4'''	3
'''Mgst2'''	31
'''Myh6'''	12
'''Nefl'''	3
'''Olfr353'''	1
'''Pnoc'''	7
'''Scn1a'''	2
'''Sln'''	1
'''Fut8'''	3
'''Ret'''	8
'''Bai3'''	5
'''Adcyap1'''	26
'''Crh'''	12
'''Pex7'''	3
'''Ets1'''	2
'''Adora2b'''	8
'''Cxcl1'''	43
'''Gria1'''	3
'''Kcna6'''	1
'''Kng1'''	78
'''Pcx'''	5
'''Rarg'''	2
'''Serpinb2'''	2
'''Sgol2'''	11
'''B3gnt4'''	9
'''Cyp4f14'''	1
'''Dera'''	8
'''Ffar2'''	13
'''Gcnt3'''	2
'''Lpar4'''	8
'''Lum'''	7
'''Ncbp2'''	24
'''Olfr1222'''	7
'''Olfr218'''	8
'''Olfr3'''	14
'''Olfr307'''	1
'''Olfr845'''	1
'''Pde4d'''	4
'''Rpl7a'''	2
'''Wnt1'''	7
'''Cadps'''	2
'''Crp'''	8
'''Aldh1a2'''	5
'''C8g'''	4
'''Defb37'''	4
'''Ina'''	5
'''Ldb3'''	4
'''Ldhd'''	2
'''Pla2g3'''	14
'''Sfrp1'''	5
'''Tbx3'''	1
'''Erbb2'''	16
'''Scn1b'''	2
'''Mboat1'''	9
'''Prkar2b'''	15
'''Sirpa'''	5
'''Gata2'''	6
'''Gnas'''	18
'''Nrp1'''	25
'''Slc8a1'''	1
'''Aldh1b1'''	18
'''Dhx38'''	5
'''Hpd'''	3
'''Plxna2'''	7
'''Ugt2b37'''	2
'''Acsbg2'''	3
'''Cacng2'''	2
'''Cxcr4'''	14
'''Ffar1'''	10
'''Gpr65'''	15
'''Htr1a'''	3
'''Nr0b2'''	2
'''Pnpla3'''	14
'''Prl7a2'''	3
'''Scd1'''	19
'''Prph'''	3
'''Arg2'''	1
'''Col19a1'''	1
'''Col8a2'''	1
'''Cox6a2'''	7
'''Gabrb1'''	1
'''Kcnq2'''	5
'''Krt13'''	5
'''Krt18'''	6
'''Myl1'''	19
'''Myl3'''	1
'''Mypn'''	1
'''Wnt7b'''	4
'''Il6'''	68
'''Acaca'''	7
'''Cybb'''	4
'''Dhcr24'''	2
'''Itgb2'''	36
'''Lyz2'''	2
'''Mdm2'''	11
'''Pi4k2b'''	12
'''Prpf19'''	11
'''Rangap1'''	21
'''Sdc3'''	5
'''Sgpp2'''	5
'''Tceb3'''	2
'''Cyp1a2'''	26
'''Hand2'''	3
'''Otc'''	1
'''Ugt2b5'''	6
'''Gpihbp1'''	2
'''Olfr1225'''	11
'''Olfr796'''	2
'''Prlr'''	2
'''Gucy1b3'''	10
'''Acadm'''	11
'''Fgf8'''	12
'''Chpt1'''	15
'''Papss2'''	3
'''Aldh4a1'''	7
'''Calb1'''	5
'''Csf2rb2'''	4
'''Dmgdh'''	2
'''Hes5'''	1
'''Klk1b8'''	2
'''Olfr1388'''	1
'''Slpi'''	3
'''Cd27'''	2
'''Cenph'''	12
'''Fzd9'''	5
'''Akr1c18'''	11
'''Cpa2'''	1
'''Dbp'''	5
'''Fbxo2'''	3
'''Gpc5'''	6
'''Pklr'''	10
'''Thbs1'''	7
'''Cps1'''	12
'''Dazl'''	2
'''Gh'''	49
'''Kng2'''	30
'''Olfr355'''	3
'''Oprl1'''	23
'''Pbsn'''	1
'''Tex12'''	1
'''Mapk13'''	4
'''Prkcz'''	2
'''Abcc8'''	9
'''Cyp17a1'''	3
'''Ercc6'''	16
'''Glp1r'''	12
'''Glyctk'''	5
'''Hrh3'''	13
'''Phgdh'''	4
'''Pyy'''	4
'''St6galnac5'''	1
'''St8sia5'''	2
'''Fgfr2'''	10
'''Kcnq3'''	12
'''9130409I23Rik'''	7
'''Cyp2c38'''	14
'''Entpd3'''	23
'''Ercc6l'''	7
'''F13b'''	3
'''Ifit1'''	4
'''Il17c'''	1
'''Il1r2'''	3
'''Klk1b21'''	2
'''Nup160'''	18
'''Olfr1085'''	45
'''Olfr1157'''	2
'''Olfr697'''	1
'''Pik3r5'''	9
'''Ppara'''	9
'''Soat2'''	2
'''Syt5'''	2
'''Ms4a6d'''	1
'''Tac2'''	8
'''Adamts4'''	3
'''Cux2'''	2
'''Cyp2c37'''	12
'''Depdc1a'''	4
'''Etv1'''	1
'''Fpr1'''	2
'''Galnt6'''	1
'''Htr2a'''	4
'''Mylk3'''	3
'''Ppap2c'''	18
'''Ptpn1'''	12
'''Adcyap1r1'''	6
'''Hspa2'''	4
'''Alox8'''	1
'''F2rl2'''	12
'''Fdps'''	2
'''Fgf14'''	3
'''Hsd17b2'''	2
'''Ltf'''	13
'''Olfr362'''	1
'''Sult1e1'''	10
'''Ccr6'''	20
'''Csf2rb'''	4
'''Cyp2c54'''	12
'''Gsta4'''	4
'''Npffr1'''	8
'''Amph'''	1
'''Apcs'''	5
'''Car2'''	2
'''Ccr3'''	5
'''Gdi1'''	12
'''Map2k6'''	1
'''Ndn'''	2
'''Nppc'''	1
'''Olfr350'''	8
'''Arg1'''	2
'''Avpr1a'''	1
'''Abcg5'''	1
'''Atp2a2'''	1
'''Fgf9'''	7
'''Igfbp2'''	1
'''Adra2c'''	3
'''Kcnq4'''	10
'''Tbx20'''	1
'''Ptk2b'''	7
'''Cdo1'''	5
'''Nos1'''	8
'''B3gnt7'''	3
'''Nr2e1'''	5
'''Ggt6'''	9
'''Olfr76'''	46
'''Psat1'''	4
'''Arhgdig'''	12
'''Cyp2b9'''	46
'''Dnaic2'''	2
'''Gabrb2'''	1
'''Kcnh1'''	1
'''Sftpc'''	4
'''Tacr3'''	4
'''Arhgef2'''	3
'''C330027C09Rik'''	16
'''Col27a1'''	3
'''Crmp1'''	3
'''Elmo1'''	2
'''Fgf20'''	6
'''Il2rb'''	4
'''Olfr447'''	1
'''Pde6h'''	17
'''Rxfp2'''	5
'''Xcl1'''	11
'''Il2'''	8
'''Gnb3'''	2
'''Plcg1'''	9
'''Plcd3'''	2
'''Txk'''	1
'''Gabra4'''	1
'''Adam12'''	1
'''Ccl28'''	2
'''Cldn11'''	5
'''Kl'''	22
'''Btc'''	2
'''Krt10'''	1
'''Olfr181'''	8
'''Ppp2r1b'''	9
'''Epha1'''	1
'''Defb2'''	4
'''Fgf12'''	3
'''Grm3'''	2
'''Nr1i2'''	7
'''Shank1'''	2
'''Sult2b1'''	3
'''Foxa2'''	15
'''Mapk11'''	26
'''Pcsk1'''	6
'''Ddb1'''	8
'''Gsk3b'''	43
'''Med13'''	6
'''Zbp1'''	6
'''Cyp2c66'''	6
'''Tnfrsf11b'''	4
'''Kif5a'''	4
'''Cxcl12'''	18
'''Krt71'''	1
'''Olfr1189'''	7
'''Tbr1'''	3
'''Oprk1'''	4
'''Ucp1'''	5
'''Ephb1'''	1
'''Gys2'''	4
'''Sox9'''	7
'''Ccr7'''	22
'''Nppb'''	4
'''Chrm4'''	13
'''Col23a1'''	3
'''Lzts1'''	1
'''Sox17'''	3
'''Gipr'''	1
'''Tacr1'''	14
'''Cdc40'''	5
'''Cyp26a1'''	3
'''Cda'''	4
'''Ckmt1'''	1
'''Mthfd2'''	7
'''Vav2'''	5
'''Smad4'''	11
'''Smpd3'''	4
'''Itgb2l'''	24
'''Acta1'''	11
'''Actn3'''	17
'''Mstn'''	3
'''Myh7'''	5
'''Myo18b'''	2
'''Myoz1'''	7
'''Pygm'''	9
'''9530003J23Rik'''	10
'''Adh7'''	8
'''Ch25h'''	1
'''Rdh16'''	4
'''Cldn4'''	12
'''Cox8b'''	2
'''Gpx6'''	4
'''Cyp4a12a'''	20
'''Defb8'''	10
'''Dpp6'''	5
'''Klk1b4'''	8
'''Anapc2'''	17
'''Dpt'''	1
'''Gna12'''	5
'''Il6ra'''	2
'''Tap1'''	12
'''Fgf10'''	16
'''Adora1'''	23
'''Aldh3b2'''	5
'''Pla2g4e'''	8
'''Pcsk5'''	5
'''Eif2s1'''	8
'''Neb'''	2
'''Rgs20'''	2
'''Itgae'''	3
'''Arhgef4'''	2
'''Dlx5'''	1
'''Grm1'''	4
'''Kcnc4'''	3
'''Olfr1428'''	1
'''Ccl7'''	22
'''Ccl9'''	23
'''Selplg'''	5
'''Grb7'''	5
'''Rsph1'''	1
'''Cd44'''	37
'''Cyp2c39'''	12
'''Svs1'''	3
'''Myh1'''	20
'''Tcap'''	5
'''Th'''	28
'''Myoz2'''	5
'''Rasgrf1'''	15
'''Fgfr1'''	25
'''Irak1'''	11
'''Rac2'''	63
'''Rock2'''	9
'''Wnt3'''	4
'''Ptgs2'''	49
'''Gsta1'''	13
'''Pla2g2c'''	8
'''Sh3pxd2a'''	1
'''Igf2'''	16
'''Plch1'''	2
'''H2-Q1'''	11
'''Dtx1'''	1
'''Olfr1351'''	7
'''Upp2'''	6
'''Defb10'''	1
'''Defb13'''	2
'''Defb9'''	3
'''Klk1b3'''	8
'''Scg5'''	5
'''Drd5'''	6
'''Scnn1a'''	5
'''H2-Aa'''	12
'''Creb1'''	26
'''Itga1'''	5
'''Cyp21a1'''	6
'''Cyp27a1'''	3
'''Cmpk2'''	4
'''Olfr310'''	1
'''Sftpa1'''	4
'''Tnfrsf1a'''	6
'''Eln'''	2
'''Mmp9'''	15
'''Myh4'''	7
'''Myh3'''	2
'''Prodh2'''	4
'''Slc22a1'''	1
'''F12'''	5
'''Enpp1'''	8
'''Hsd3b6'''	5
'''Hrc'''	2
'''Myh2'''	12
'''Gabra1'''	7
'''Cyp3a16'''	36
'''Itsn1'''	3
'''Psma8'''	11
'''Actn2'''	33
'''Edn1'''	27
'''Hnrnpa0'''	10
'''Igsf5'''	6
'''Cyp2j13'''	5
'''Galnt14'''	1
'''Hkdc1'''	6
'''Pipox'''	1
'''Pla2g12b'''	8
'''Tjp3'''	5
'''Folh1'''	2
'''Igfbp1'''	8
'''Grp'''	18
'''Dlst'''	2
'''Adam7'''	2
'''S1pr4'''	10
'''Npy'''	20
'''Prl2a1'''	6
'''Hmox1'''	5
'''Depdc7'''	6
'''Hsd3b2'''	4
'''Spo11'''	5
'''Npas2'''	5
'''Tmprss2'''	2
'''Kcnj3'''	2
'''Gas7'''	2
'''Cds1'''	7
'''Ccl5'''	10
'''Smarcd3'''	14
'''Sim2'''	1
'''Pln'''	3
'''Cd8b1'''	1
'''Ddx58'''	9
'''Ncan'''	2
'''Atp2a1'''	13
'''Prm1'''	1
'''Cyp2f2'''	14
'''Ugcg'''	2
'''Ccr2'''	26
'''Apoa4'''	6
'''Lat'''	18
'''Pgk2'''	2
'''Cyp4a12b'''	15
'''Pcsk2'''	4
'''Alox12'''	3
'''Myf5'''	2
'''Lmod2'''	3
'''Pik3r3'''	64
'''Cd244'''	1
'''Atp6v1c2'''	2
'''Oca2'''	1
'''Dync1h1'''	6
'''Oasl1'''	4
'''Sema3a'''	6
'''Tuba8'''	2
'''Mapkapk2'''	2
'''Slc27a5'''	4
'''Gng3'''	3
'''Ocln'''	7
'''Kif17'''	4
'''Lct'''	3
'''Spag6'''	1
'''Taf9'''	15
'''Gnao1'''	19
'''Sell'''	14
'''Oprd1'''	3
'''Cldn3'''	7
'''Defb1'''	19
'''Dynlrb2'''	2
'''Apobec2'''	2
'''Krt1'''	14
'''Hfe2'''	4
'''Ugt8a'''	4
'''Fmo3'''	10
'''Gzma'''	2
'''Itk'''	8
'''Lepr'''	16
'''Sh3gl3'''	9
'''Mmp2'''	5
'''Kcns1'''	8
'''Dvl1'''	8
'''Ftsj3'''	2
'''Mmp8'''	6
'''Runx2'''	21
'''Ccl2'''	33
'''Agt'''	30
'''Cldn8'''	4
'''Acbd7'''	2
'''Pla2g5'''	11
'''Spink8'''	1
'''Tnp1'''	3
'''Egfr'''	66
'''Zp3'''	1
'''Hcrtr2'''	1
'''Zap70'''	4
'''Hils1'''	1
'''Gsta2'''	18
'''Trpv6'''	1
'''Mttp'''	2
'''Cxcr5'''	27
'''Saa3'''	3
'''Cd247'''	8
'''Cyp2a4'''	23
'''Il1a'''	7
'''Aldh1a7'''	8
'''B3gnt3'''	5
'''Rsad2'''	1
'''Alox5'''	6
'''Csrp3'''	7
'''Gad2'''	11
'''Mbp'''	6
'''Odf1'''	1
'''Ppp3r2'''	7
'''Sox10'''	4
'''Cyp2d22'''	7
'''Calm4'''	10
'''Cyp3a25'''	5
'''Ocrl'''	11
'''Gata4'''	2
'''Npy2r'''	3
'''Cxcl15'''	11
'''Ddx4'''	2
'''Ntrk1'''	7
'''Opn4'''	6
'''Nt5e'''	1
'''Nt5c1b'''	4
'''Dync1i1'''	5
'''Prok2'''	2
'''Uox'''	3
'''Irf7'''	7
'''Calb2'''	4
'''Dner'''	4
'''Oaz3'''	13
'''Col4a2'''	17
'''Defb12'''	5
'''Dgki'''	13
'''Vcam1'''	12
'''Trp53'''	36
'''Spag5'''	48
'''Cd19'''	10
'''Sin3b'''	6
'''Foxj1'''	2
'''Krt8'''	14
'''Hsd3b1'''	7
'''Apc'''	28
'''Adcy1'''	45
'''Psmd12'''	14
'''Pdpk1'''	3
'''Adcy8'''	18
'''Myod1'''	5
'''Adipoq'''	20
'''Rnase10'''	1
'''Calml3'''	9
'''Cd3g'''	3
'''Ncbp1'''	11
'''Gzmb'''	4
'''Smurf1'''	6
'''Cav3'''	6
'''Hnf4a'''	4
'''Cyp2a5'''	5
'''Wif1'''	5
'''Ak7'''	5
'''Acsbg1'''	6
'''Gstm5'''	5
'''Npsr1'''	12
'''Fasl'''	5
'''Mmp7'''	4
'''Cyp2d10'''	11
'''Rnase1'''	6
'''Lor'''	1
'''Defb15'''	13
'''Cyp4f15'''	1
'''Ar'''	67
'''Kcnc1'''	6
'''Erbb3'''	20
'''Cd8a'''	3
'''Hmgb4'''	1
'''Syk'''	13
'''Nme5'''	8
'''Ins1'''	25
'''Akr1b7'''	11
'''Cftr'''	12
'''Fga'''	19
'''Kcng4'''	1
'''Il1b'''	15
'''Pde8b'''	9
'''Itgb6'''	6
'''Cyp7a1'''	37
'''Nppa'''	22
'''Kcnd2'''	10
'''Snca'''	8
'''Cdh1'''	27
'''Ppp3r1'''	13
'''Ghrl'''	40
'''Pvalb'''	7
'''Aldob'''	4
'''Pik3cb'''	8
'''Nrg1'''	12
'''Grin2b'''	18
'''Cyp1a1'''	15
'''Galnt3'''	2
'''Pgam2'''	15
'''Fgf23'''	11
'''Irf6'''	6
'''Gnal'''	99
'''Pip5k1b'''	17
'''Olfr873'''	2
'''Itgb8'''	4
'''H2-Eb2'''	15
'''Slc2a2'''	6
'''Spint4'''	3
'''Myom2'''	2
'''Plg'''	26
'''Fn1'''	74
'''Gnaz'''	8
'''Pdyn'''	15
'''A2m'''	12
